# Supplementary material for: Dichloridobis(1,10-phenanthroline-5,6-dione-κ2 N,N′)mercury(II)
Source: Acta Crystallogr Sect E Struct Rep Online. 2009 Nov 21;65(Pt 12):m1645. doi: 10.1107/S1600536809049289 (PMC2971919; doi:10.1107/S1600536809049289)
Supplement: Supplementary file 1 [file e-65-m1645-sup1.cif]

##############################################################################
###                                                                        ###
###        Electronic paper (Acta Crystallographica Section E)             ###
###                                                                        ###
##############################################################################
#                                                                            #
# This CIF contains the data in a paper accepted for publication in Acta     #
# Crystallographica Section E. It conforms to the requirements of Notes      #
# for Authors for Section E, and has been peer reviewed under the auspices   #
# of the IUCr Commission on Journals.                                        #
#                                                                            #
# Full details of the Crystallographic Information File format               #
# are given in the paper "The Crystallographic Information File (CIF):       #
# a New Standard Archive File for Crystallography" by S. R. Hall, F. H.      #
# Allen and I. D. Brown [Acta Cryst. (1991), A47, 655-685].                  #
#                                                                            #
# The current version of the core CIF dictionary is obtainable from          #
# ftp://ftp.iucr.org/pub/cif_core.dic. The current version number is 2.4.    #
#                                                                            #
# Software is freely available for graphical display of the structure(s) in  #
# this CIF.  For information consult the CIF home page http://www.iucr.org/  #
# cif/home.html                                                              #
#                                                                            #
# This file may be used for bona fide research purposes within the           #
# scientific community so long as proper attribution is given to the journal # 
# article from which it was obtained.                                        #
#                                                                            #
##############################################################################
                                             
data_global
_audit_creation_method     SHELXL-97
_journal_date_recd_electronic     2009-11-10
_journal_date_accepted     2009-11-18
_journal_name_full     'Acta Crystallographica, Section E'
_journal_year     2009
_journal_volume     65
_journal_issue     12
_journal_page_first     m1645
_journal_page_last     m1645
_journal_paper_category     QM
_journal_coeditor_code     HY2254
_publ_contact_author_name     ' Edward RT Tiekink '
_publ_contact_author_address
;
Department of Chemistry
University of Malaya
50603 Kuala Lumpur
Malaysia
;
_publ_contact_author_email
;
edward.tiekink@gmail.com
;
_publ_contact_author_fax     ' +60 3 7967 4193 '
_publ_contact_author_phone     ' +60 3 7967 4204 '
_publ_section_title
;
Dichloridobis(1,10-phenanthroline-5,6-dione-\k^2^<i>N</i>,<i>N</i>')mercury(II)
;
loop_
    _publ_author_name
    _publ_author_footnote
    _publ_author_address
    'Figueiras, Carlos A. L.' .
;
Departamento de Qu\'imica Inorg\^anica
Instituto de Qu\'imica
Universidade Federal do Rio de Janeiro
CP 68563, 21941-909 Rio de Janeiro, RJ
Brazil
;
    'Bomfim, Jo\~ao A. S.' .
;
Departamento de Qu\'imica Inorg\^anica
Instituto de Qu\'imica
Universidade Federal do Rio de Janeiro
CP 68563, 21941-909 Rio de Janeiro, RJ
Brazil
;
    'Howie, R. Alan' .
;
Department of Chemistry
University of Aberdeen
Old Aberdeen, AB15 5NY
Scotland
;
    'Tiekink, Edward R. T.' .
;
Department of Chemistry
University of Malaya
50603 Kuala Lumpur
Malaysia
;
    'Wardell, James L.'
               'Additional correspondence author, e-mail: j.wardell@abdn.ac.uk.'
;
Departamento de Quimica, ICEx, Universidade Federal de Minas Gerais
31270-901 Belo Horizonte, MG
Brazil
;
data_I
_audit_creation_method     SHELXL-97
_chemical_name_systematic
;
Dichloridobis(1,10-phenanthroline-5,6-dione-\k^2^<i>N</i>,<i>N</i>')mercury(II)
;
_chemical_name_common     ?
_chemical_formula_moiety     'C24 H12 Cl2 Hg N4 O4'
_chemical_formula_sum     'C24 H12 Cl2 Hg N4 O4'
_chemical_formula_iupac     '[Hg Cl2 (C12 H6 N2 O2)2]'
_chemical_formula_weight     691.87
_chemical_melting_point     ?
_symmetry_cell_setting     Orthorhombic
_symmetry_space_group_name_H-M     'F d d 2'
_symmetry_space_group_name_Hall     'F 2 -2d'
loop_
    _symmetry_equiv_pos_as_xyz
    'x, y, z'
    '-x, -y, z'
    'x+1/4, -y+1/4, z+1/4'
    '-x+1/4, y+1/4, z+1/4'
    'x, y+1/2, z+1/2'
    '-x, -y+1/2, z+1/2'
    'x+1/4, -y+3/4, z+3/4'
    '-x+1/4, y+3/4, z+3/4'
    'x+1/2, y, z+1/2'
    '-x+1/2, -y, z+1/2'
    'x+3/4, -y+1/4, z+3/4'
    '-x+3/4, y+1/4, z+3/4'
    'x+1/2, y+1/2, z'
    '-x+1/2, -y+1/2, z'
    'x+3/4, -y+3/4, z+1/4'
    '-x+3/4, y+3/4, z+1/4'
_cell_length_a     8.2261(2)
_cell_length_b     42.6761(11)
_cell_length_c     12.6108(3)
_cell_angle_alpha     90
_cell_angle_beta     90
_cell_angle_gamma     90
_cell_volume     4427.12(19)
_cell_formula_units_Z     8
_cell_measurement_reflns_used     18660
_cell_measurement_theta_min     2.9
_cell_measurement_theta_max     27.5
_cell_measurement_temperature     120(2)
_exptl_crystal_description     block
_exptl_crystal_colour     yellow
_exptl_crystal_size_max     0.20
_exptl_crystal_size_mid     0.10
_exptl_crystal_size_min     0.06
_exptl_crystal_density_diffrn     2.076
_exptl_crystal_density_meas     ?
_exptl_crystal_density_method     'not measured'
_exptl_crystal_F_000     2640
_exptl_absorpt_coefficient_mu     7.237
_exptl_absorpt_correction_type     multi-scan
_exptl_absorpt_process_details     '(SADABS; Sheldrick, 1996)'
_exptl_absorpt_correction_T_min     0.204
_exptl_absorpt_correction_T_max     0.651
_diffrn_ambient_temperature     120(2)
_diffrn_radiation_type     MoK\a
_diffrn_radiation_wavelength     0.71073
_diffrn_radiation_source     'Enraf Nonius FR591 rotating anode'
_diffrn_radiation_monochromator     '10 cm confocal mirrors'
_diffrn_measurement_device_type     'Nonius KappaCCD'
_diffrn_measurement_method     '\f and \w scans'
_diffrn_detector_area_resol_mean     9.091
_diffrn_reflns_number     10751
_diffrn_reflns_av_R_equivalents     0.075
_diffrn_reflns_av_sigmaI/netI     0.049
_diffrn_reflns_theta_min     3.0
_diffrn_reflns_theta_max     27.5
_diffrn_reflns_theta_full     27.5
_diffrn_measured_fraction_theta_max     0.998
_diffrn_measured_fraction_theta_full     0.998
_diffrn_reflns_limit_h_min     -10
_diffrn_reflns_limit_h_max     8
_diffrn_reflns_limit_k_min     -55
_diffrn_reflns_limit_k_max     55
_diffrn_reflns_limit_l_min     -16
_diffrn_reflns_limit_l_max     16
_diffrn_standards_number     0
_diffrn_standards_interval_count     ?
_diffrn_standards_interval_time     ?
_diffrn_standards_decay_%     0
_reflns_number_total     2487
_reflns_number_gt     2239
_reflns_threshold_expression     I>2\s(I)
_refine_ls_structure_factor_coef     Fsqd
_refine_ls_matrix_type     full
_refine_ls_R_factor_all     0.043
_refine_ls_R_factor_gt     0.037
_refine_ls_wR_factor_gt     0.091
_refine_ls_wR_factor_ref     0.094
_refine_ls_goodness_of_fit_ref     1.05
_refine_ls_restrained_S_all     1.05
_refine_ls_number_reflns     2487
_refine_ls_number_parameters     159
_refine_ls_number_restraints     1
_refine_ls_hydrogen_treatment     constr
_refine_ls_weighting_scheme     calc
_refine_ls_weighting_details
         'calc w=1/[\s^2^(Fo^2^)+(0.0564P)^2^+3.1352P] where P=(Fo^2^+2Fc^2^)/3'
_atom_sites_solution_hydrogens     geom
_atom_sites_solution_primary     direct
_atom_sites_solution_secondary     difmap
_refine_ls_shift/su_max     0.000
_refine_ls_shift/su_max_lt     0.001
_refine_ls_shift/su_mean     0.000
_refine_diff_density_max     2.27
_refine_diff_density_min     -0.68
_refine_ls_extinction_method     none
_refine_ls_extinction_coef     ?
_refine_ls_abs_structure_details     'Flack (1983), 1163 Friedel pairs'
_refine_ls_abs_structure_Flack     -0.012(13)
loop_
    _atom_type_symbol
    _atom_type_description
    _atom_type_scat_dispersion_real
    _atom_type_scat_dispersion_imag
    _atom_type_scat_source
    'C' 'C' 0.0033 0.0016
                         'International Tables Vol C Tables 4.2.6.8 and 6.1.1.4'
    'H' 'H' 0.0000 0.0000
                         'International Tables Vol C Tables 4.2.6.8 and 6.1.1.4'
    'Cl' 'Cl' 0.1484 0.1585
                         'International Tables Vol C Tables 4.2.6.8 and 6.1.1.4'
    'Hg' 'Hg' -2.3894 9.2266
                         'International Tables Vol C Tables 4.2.6.8 and 6.1.1.4'
    'N' 'N' 0.0061 0.0033
                         'International Tables Vol C Tables 4.2.6.8 and 6.1.1.4'
    'O' 'O' 0.0106 0.0060
                         'International Tables Vol C Tables 4.2.6.8 and 6.1.1.4'
_computing_data_collection     'COLLECT (Hooft, 1998)'
_computing_cell_refinement
                    'DENZO (Otwinowski & Minor, 1997) and COLLECT (Hooft, 1998)'
_computing_data_reduction
                    'DENZO (Otwinowski & Minor, 1997) and COLLECT (Hooft, 1998)'
_computing_structure_solution     'SHELXS97 (Sheldrick, 2008)'
_computing_structure_refinement     'SHELXL97 (Sheldrick, 2008)'
_computing_molecular_graphics     'DIAMOND (Brandenburg, 1999)'
_computing_publication_material     'publCIF (Westrip, 2009)'
loop_
    _atom_site_type_symbol
    _atom_site_label
    _atom_site_fract_x
    _atom_site_fract_y
    _atom_site_fract_z
    _atom_site_U_iso_or_equiv
    _atom_site_adp_type
    _atom_site_calc_flag
    _atom_site_refinement_flags
    _atom_site_occupancy
    _atom_site_disorder_assembly
    _atom_site_disorder_group
    Hg Hg 0.0000 0.0000 0.48512(8) 0.04052(12) Uani d S 1 . .
    Cl Cl1 0.1811(2) 0.03035(5) 0.61020(15) 0.0486(4) Uani d . 1 . .
    O O1 -0.3649(8) 0.12440(15) 0.2228(6) 0.072(2) Uani d . 1 . .
    O O2 -0.0592(10) 0.12581(18) 0.1361(7) 0.081(2) Uani d . 1 . .
    N N1 -0.2157(8) 0.03565(16) 0.4299(5) 0.0406(14) Uani d . 1 . .
    N N2 0.0815(7) 0.03486(14) 0.3337(4) 0.0399(13) Uani d . 1 . .
    C C1 -0.3618(9) 0.03505(19) 0.4754(6) 0.0472(16) Uani d . 1 . .
    H H1 -0.3840 0.0191 0.5258 0.057 Uiso calc R 1 . .
    C C2 -0.4837(9) 0.0567(2) 0.4528(7) 0.050(2) Uani d . 1 . .
    H H2 -0.5869 0.0554 0.4864 0.060 Uiso calc R 1 . .
    C C3 -0.4507(11) 0.07993(18) 0.3806(6) 0.0459(17) Uani d . 1 . .
    H H3 -0.5300 0.0955 0.3653 0.055 Uiso calc R 1 . .
    C C4 -0.3014(10) 0.08061(18) 0.3300(6) 0.0435(16) Uani d . 1 . .
    C C5 -0.2664(10) 0.1051(2) 0.2493(14) 0.057(3) Uani d . 1 . .
    C C6 -0.0923(11) 0.1052(2) 0.1979(8) 0.059(2) Uani d . 1 . .
    C C7 0.0217(9) 0.0800(2) 0.2297(7) 0.0450(17) Uani d . 1 . .
    C C8 0.1742(11) 0.0790(2) 0.1830(6) 0.0482(18) Uani d . 1 . .
    H H8 0.2071 0.0945 0.1335 0.058 Uiso calc R 1 . .
    C C9 0.2777(9) 0.0545(2) 0.2110(6) 0.0453(18) Uani d . 1 . .
    H H9 0.3818 0.0526 0.1792 0.054 Uiso calc R 1 . .
    C C10 0.2257(10) 0.03325(19) 0.2861(7) 0.0437(17) Uani d . 1 . .
    H H10 0.2965 0.0166 0.3047 0.052 Uiso calc R 1 . .
    C C11 -0.0196(9) 0.05763(18) 0.3047(6) 0.0409(16) Uani d . 1 . .
    C C12 -0.1850(9) 0.05809(16) 0.3578(7) 0.0413(14) Uani d . 1 . .
loop_
    _atom_site_aniso_label
    _atom_site_aniso_U_11
    _atom_site_aniso_U_22
    _atom_site_aniso_U_33
    _atom_site_aniso_U_12
    _atom_site_aniso_U_13
    _atom_site_aniso_U_23
    Hg 0.03662(19) 0.04817(18) 0.03677(16) 0.00021(19) 0.000 0.000
    Cl1 0.0400(9) 0.0635(11) 0.0424(9) -0.0042(8) -0.0003(8) -0.0077(8)
    O1 0.062(4) 0.064(4) 0.091(5) 0.015(3) 0.005(4) 0.029(4)
    O2 0.055(4) 0.082(5) 0.106(6) 0.016(4) 0.016(4) 0.049(4)
    N1 0.042(3) 0.046(3) 0.034(3) -0.003(3) 0.004(2) -0.003(3)
    N2 0.035(3) 0.049(3) 0.036(3) 0.003(3) 0.000(2) -0.001(2)
    C1 0.039(4) 0.064(4) 0.039(3) -0.007(3) -0.002(3) -0.005(4)
    C2 0.033(4) 0.069(5) 0.047(4) -0.006(3) 0.001(3) -0.010(3)
    C3 0.044(4) 0.047(4) 0.047(4) 0.006(3) -0.004(3) -0.011(3)
    C4 0.032(3) 0.053(4) 0.045(4) 0.001(3) -0.006(3) -0.004(3)
    C5 0.048(5) 0.055(4) 0.067(10) 0.002(4) -0.011(5) 0.012(5)
    C6 0.052(5) 0.059(5) 0.067(5) 0.000(4) -0.008(4) 0.012(4)
    C7 0.044(4) 0.048(4) 0.043(4) -0.003(3) 0.004(3) -0.001(3)
    C8 0.050(5) 0.052(4) 0.043(4) -0.004(3) -0.001(3) 0.007(3)
    C9 0.037(4) 0.062(5) 0.038(4) -0.011(3) 0.001(3) -0.007(3)
    C10 0.047(5) 0.042(4) 0.042(4) 0.005(3) -0.007(3) -0.001(3)
    C11 0.043(4) 0.042(4) 0.038(3) 0.000(3) -0.002(3) -0.009(3)
    C12 0.039(4) 0.040(3) 0.045(3) 0.000(3) -0.009(3) -0.002(3)
loop_
    _geom_bond_atom_site_label_1
    _geom_bond_atom_site_label_2
    _geom_bond_site_symmetry_2
    _geom_bond_distance
    _geom_bond_publ_flag
    Hg N1 . 2.439(7) y
    Hg N2 . 2.512(6) y
    Hg Cl1 . 2.5270(19) y
    O1 C5 . 1.203(11) ?
    O2 C6 . 1.206(11) ?
    N1 C1 . 1.332(10) ?
    N1 C12 . 1.344(10) ?
    N2 C11 . 1.330(10) ?
    N2 C10 . 1.331(10) ?
    C1 C2 . 1.393(12) ?
    C1 H1 . 0.9500 ?
    C2 C3 . 1.374(13) ?
    C2 H2 . 0.9500 ?
    C3 C4 . 1.384(11) ?
    C3 H3 . 0.9500 ?
    C4 C12 . 1.401(11) ?
    C4 C5 . 1.487(15) ?
    C5 C6 . 1.572(14) ?
    C6 C7 . 1.483(12) ?
    C7 C11 . 1.386(12) ?
    C7 C8 . 1.387(12) ?
    C8 C9 . 1.392(12) ?
    C8 H8 . 0.9500 ?
    C9 C10 . 1.380(11) ?
    C9 H9 . 0.9500 ?
    C10 H10 . 0.9500 ?
    C11 C12 . 1.516(11) ?
loop_
    _geom_angle_atom_site_label_1
    _geom_angle_atom_site_label_2
    _geom_angle_atom_site_label_3
    _geom_angle_site_symmetry_1
    _geom_angle_site_symmetry_3
    _geom_angle
    _geom_angle_publ_flag
    N1 Hg N1 . 2 146.8(3) ?
    N1 Hg N2 . 2 87.6(2) ?
    N1 Hg N2 2 2 66.9(2) ?
    N1 Hg N2 . . 66.9(2) ?
    N1 Hg N2 2 . 87.6(2) ?
    N2 Hg N2 2 . 81.0(3) ?
    N1 Hg Cl1 . . 106.71(16) ?
    N1 Hg Cl1 2 . 93.95(16) ?
    N2 Hg Cl1 2 . 159.31(13) ?
    N2 Hg Cl1 . . 90.78(14) ?
    N1 Hg Cl1 . 2 93.95(16) ?
    N1 Hg Cl1 2 2 106.71(16) ?
    N2 Hg Cl1 2 2 90.78(14) ?
    N2 Hg Cl1 . 2 159.31(13) ?
    Cl1 Hg Cl1 . 2 102.75(10) ?
    C1 N1 C12 . . 118.3(7) ?
    C1 N1 Hg . . 121.4(5) ?
    C12 N1 Hg . . 120.0(5) ?
    C11 N2 C10 . . 118.1(7) ?
    C11 N2 Hg . . 118.3(5) ?
    C10 N2 Hg . . 123.4(5) ?
    N1 C1 C2 . . 123.3(8) ?
    N1 C1 H1 . . 118.4 ?
    C2 C1 H1 . . 118.4 ?
    C3 C2 C1 . . 118.2(7) ?
    C3 C2 H2 . . 120.9 ?
    C1 C2 H2 . . 120.9 ?
    C2 C3 C4 . . 119.8(7) ?
    C2 C3 H3 . . 120.1 ?
    C4 C3 H3 . . 120.1 ?
    C3 C4 C12 . . 118.4(8) ?
    C3 C4 C5 . . 120.1(7) ?
    C12 C4 C5 . . 121.4(7) ?
    O1 C5 C4 . . 122.8(9) ?
    O1 C5 C6 . . 119.8(11) ?
    C4 C5 C6 . . 117.4(8) ?
    O2 C6 C7 . . 124.1(9) ?
    O2 C6 C5 . . 118.3(9) ?
    C7 C6 C5 . . 117.5(8) ?
    C11 C7 C8 . . 119.4(8) ?
    C11 C7 C6 . . 122.0(7) ?
    C8 C7 C6 . . 118.6(8) ?
    C7 C8 C9 . . 117.9(8) ?
    C7 C8 H8 . . 121.0 ?
    C9 C8 H8 . . 121.0 ?
    C10 C9 C8 . . 118.6(7) ?
    C10 C9 H9 . . 120.7 ?
    C8 C9 H9 . . 120.7 ?
    N2 C10 C9 . . 123.5(7) ?
    N2 C10 H10 . . 118.3 ?
    C9 C10 H10 . . 118.3 ?
    N2 C11 C7 . . 122.5(7) ?
    N2 C11 C12 . . 116.7(7) ?
    C7 C11 C12 . . 120.8(7) ?
    N1 C12 C4 . . 122.0(8) ?
    N1 C12 C11 . . 117.3(7) ?
    C4 C12 C11 . . 120.7(7) ?
loop_
    _geom_torsion_atom_site_label_1
    _geom_torsion_atom_site_label_2
    _geom_torsion_atom_site_label_3
    _geom_torsion_atom_site_label_4
    _geom_torsion_site_symmetry_1
    _geom_torsion_site_symmetry_2
    _geom_torsion_site_symmetry_3
    _geom_torsion_site_symmetry_4
    _geom_torsion
    _geom_torsion_publ_flag
    N1 Hg N1 C1 2 . . . 135.2(6) ?
    N2 Hg N1 C1 2 . . . 96.6(6) ?
    N2 Hg N1 C1 . . . . 177.8(6) ?
    Cl1 Hg N1 C1 . . . . -98.6(6) ?
    Cl1 Hg N1 C1 2 . . . 5.9(6) ?
    N1 Hg N1 C12 2 . . . -50.0(5) ?
    N2 Hg N1 C12 2 . . . -88.6(6) ?
    N2 Hg N1 C12 . . . . -7.4(5) ?
    Cl1 Hg N1 C12 . . . . 76.2(6) ?
    Cl1 Hg N1 C12 2 . . . -179.2(5) ?
    N1 Hg N2 C11 . . . . 7.4(5) ?
    N1 Hg N2 C11 2 . . . 165.7(5) ?
    N2 Hg N2 C11 2 . . . 98.7(5) ?
    Cl1 Hg N2 C11 . . . . -100.4(5) ?
    Cl1 Hg N2 C11 2 . . . 30.9(8) ?
    N1 Hg N2 C10 . . . . -177.7(6) ?
    N1 Hg N2 C10 2 . . . -19.5(6) ?
    N2 Hg N2 C10 2 . . . -86.5(6) ?
    Cl1 Hg N2 C10 . . . . 74.4(6) ?
    Cl1 Hg N2 C10 2 . . . -154.2(5) ?
    C12 N1 C1 C2 . . . . -0.6(12) ?
    Hg N1 C1 C2 . . . . 174.3(6) ?
    N1 C1 C2 C3 . . . . -0.5(12) ?
    C1 C2 C3 C4 . . . . 2.2(12) ?
    C2 C3 C4 C12 . . . . -2.7(11) ?
    C2 C3 C4 C5 . . . . 178.2(9) ?
    C3 C4 C5 O1 . . . . -2.1(18) ?
    C12 C4 C5 O1 . . . . 178.8(11) ?
    C3 C4 C5 C6 . . . . 177.9(9) ?
    C12 C4 C5 C6 . . . . -1.1(16) ?
    O1 C5 C6 O2 . . . . 3.5(19) ?
    C4 C5 C6 O2 . . . . -176.5(10) ?
    O1 C5 C6 C7 . . . . -177.1(11) ?
    C4 C5 C6 C7 . . . . 2.9(16) ?
    O2 C6 C7 C11 . . . . 177.0(10) ?
    C5 C6 C7 C11 . . . . -2.3(14) ?
    O2 C6 C7 C8 . . . . -2.6(15) ?
    C5 C6 C7 C8 . . . . 178.0(9) ?
    C11 C7 C8 C9 . . . . 2.5(12) ?
    C6 C7 C8 C9 . . . . -177.8(8) ?
    C7 C8 C9 C10 . . . . -2.2(12) ?
    C11 N2 C10 C9 . . . . 2.3(12) ?
    Hg N2 C10 C9 . . . . -172.5(6) ?
    C8 C9 C10 N2 . . . . -0.2(12) ?
    C10 N2 C11 C7 . . . . -1.9(11) ?
    Hg N2 C11 C7 . . . . 173.2(6) ?
    C10 N2 C11 C12 . . . . 177.9(7) ?
    Hg N2 C11 C12 . . . . -7.0(8) ?
    C8 C7 C11 N2 . . . . -0.5(12) ?
    C6 C7 C11 N2 . . . . 179.8(8) ?
    C8 C7 C11 C12 . . . . 179.7(7) ?
    C6 C7 C11 C12 . . . . 0.0(12) ?
    C1 N1 C12 C4 . . . . 0.1(11) ?
    Hg N1 C12 C4 . . . . -174.9(5) ?
    C1 N1 C12 C11 . . . . -178.1(6) ?
    Hg N1 C12 C11 . . . . 6.9(9) ?
    C3 C4 C12 N1 . . . . 1.6(11) ?
    C5 C4 C12 N1 . . . . -179.4(9) ?
    C3 C4 C12 C11 . . . . 179.8(7) ?
    C5 C4 C12 C11 . . . . -1.2(13) ?
    N2 C11 C12 N1 . . . . 0.3(10) ?
    C7 C11 C12 N1 . . . . -179.9(7) ?
    N2 C11 C12 C4 . . . . -178.0(7) ?
    C7 C11 C12 C4 . . . . 1.9(11) ?
    O1 C5 C6 O2 . . . . 3.5(19) ?
loop_
    _geom_hbond_atom_site_label_D
    _geom_hbond_atom_site_label_H
    _geom_hbond_atom_site_label_A
    _geom_hbond_site_symmetry_A
    _geom_hbond_distance_DH
    _geom_hbond_distance_HA
    _geom_hbond_distance_DA
    _geom_hbond_angle_DHA
    C2 H2 Cl1 1_455 0.95 2.69 3.578(8) 156
    C9 H9 Cl1 9_554 0.95 2.78 3.701(8) 164
