# Supplementary material for: Dichloridobis(1,10-phenanthroline-5,6-dione-κ2 N,N′)mercury(II)
Source: Acta Crystallogr Sect E Struct Rep Online. 2009 Nov 21;65(Pt 12):m1645. doi: 10.1107/S1600536809049289 (PMC2971919; doi:10.1107/S1600536809049289)
Supplement: Supplementary file 2 [file e-65-m1645-Isup2.hkl]

#
# h,k,l, Fc-squared, Fo-squared, sigma(Fo-squared) and status flag
#
data_I
_shelx_title '  Hg (C12 H6 N2 O2)2 2CL in Fdd2 - 02src788'
_shelx_refln_list_code          4
_shelx_F_calc_maximum      880.28
_exptl_crystal_F_000      2640.00
_reflns_d_resolution_high  0.7708
 
loop_
 _symmetry_equiv_pos_as_xyz
 'x, y, z'
 '-x, -y, z'
 'x+1/4, -y+1/4, z+1/4'
 '-x+1/4, y+1/4, z+1/4'
 'x, y+1/2, z+1/2'
 '-x, -y+1/2, z+1/2'
 'x+1/4, -y+3/4, z+3/4'
 '-x+1/4, y+3/4, z+3/4'
 'x+1/2, y, z+1/2'
 '-x+1/2, -y, z+1/2'
 'x+3/4, -y+1/4, z+3/4'
 '-x+3/4, y+1/4, z+3/4'
 'x+1/2, y+1/2, z'
 '-x+1/2, -y+1/2, z'
 'x+3/4, -y+3/4, z+1/4'
 '-x+3/4, y+3/4, z+1/4'
 
_cell_length_a     8.2261
_cell_length_b    42.6761
_cell_length_c    12.6108
_cell_angle_alpha  90.000
_cell_angle_beta   90.000
_cell_angle_gamma  90.000
 
_shelx_F_squared_multiplier     1.000
 
loop_
 _refln_index_h
 _refln_index_k
 _refln_index_l
 _refln_F_squared_calc
 _refln_F_squared_meas
 _refln_F_squared_sigma
 _refln_observed_status
   0   0 -16    16949.15    16288.54   2386.34 o
   2   2 -16     4968.18     3701.02    670.74 o
   0   4 -16    15755.74    14170.58   1379.02 o
   2   4 -16       55.11       -0.01    349.60 o
   0   8 -16     8636.12     6408.55   1127.53 o
   1   1 -15     9565.02     9895.88    607.63 o
   3   1 -15     4824.50     4855.04    473.21 o
   1   3 -15     6455.62     6569.21    617.70 o
   3   3 -15     3194.55     2274.13    349.52 o
   1   5 -15    10310.85     9201.10    766.43 o
   3   5 -15     3838.31     2534.26    404.87 o
   1   7 -15     3982.13     3609.07    522.71 o
   3   7 -15     3660.22     3062.40    431.62 o
   1   9 -15     9054.40     7961.26    839.62 o
   3   9 -15     5329.74     3619.67    493.21 o
   1  11 -15     4737.89     4019.47   1020.44 o
   3  11 -15     5861.79     5281.03    445.23 o
   1  13 -15     6048.32     4593.37    505.69 o
   3  13 -15     6812.89     5179.02    530.13 o
   1  15 -15     6112.28     6239.40    606.15 o
   3  15 -15     7375.80     5786.99    542.80 o
   1  17 -15     2903.12     3166.27    404.24 o
   1  19 -15     4521.36     4569.32    510.94 o
   1  21 -15     2667.64     2831.16    688.54 o
   2   0 -14    10001.70     8909.98    756.21 o
   0   2 -14    23746.04    25004.01   1808.44 o
   2   2 -14     1017.58     1357.86    381.55 o
   4   2 -14     8613.36     7771.79   1112.84 o
   2   4 -14    18236.68    18202.17    916.18 o
   4   4 -14     1921.05     1194.08    277.13 o
   0   6 -14    25117.35    24026.79   2499.77 o
   2   6 -14     2842.52     2506.34    317.63 o
   4   6 -14    15558.72    14830.26   1151.42 o
   2   8 -14    25144.23    21650.60   1110.75 o
   4   8 -14      804.80      590.52    302.89 o
   0  10 -14    19276.09    20239.55   2126.79 o
   2  10 -14      579.76      282.71    247.68 o
   4  10 -14    13688.51    13485.89    785.75 o
   2  12 -14    12024.33    11042.63    718.72 o
   4  12 -14      191.90     -114.85    258.52 o
   0  14 -14     8530.71     7892.39    874.21 o
   2  14 -14      159.04      -42.21    275.49 o
   4  14 -14    11021.07    10037.42    611.90 o
   2  16 -14    11061.43    10688.16    768.80 o
   4  16 -14      254.69      387.46    275.12 o
   0  18 -14    11552.80    14593.63   1482.84 o
   2  18 -14      211.87      197.58    246.89 o
   4  18 -14     9075.85     8793.10    581.59 o
   2  20 -14    12979.16    12070.84    813.31 o
   0  22 -14     9162.86     7020.75   1089.87 o
   2  22 -14      836.96      510.97    286.21 o
   2  24 -14     8902.61     7677.92    593.61 o
   0  26 -14    11677.37    11480.26   1490.37 o
   2  26 -14      405.16      513.63    325.61 o
   1   1 -13    11870.28    10932.97   1101.38 o
   3   1 -13    17036.64    15674.56    782.43 o
   5   1 -13     4412.66     4037.28    484.91 o
   1   3 -13    15883.19    15465.63    655.15 o
   3   3 -13    18818.67    17399.94    915.11 o
   5   3 -13     3429.90     3439.29    489.13 o
   1   5 -13     8385.13     7289.84    452.00 o
   3   5 -13    10556.89     8258.39    780.44 o
   5   5 -13     8346.76     7218.61    493.74 o
   1   7 -13    18807.47    17175.40    843.81 o
   3   7 -13    14946.30    14535.10   1002.23 o
   5   7 -13     4640.30     4259.10    394.00 o
   1   9 -13     7263.10     6655.94    572.60 o
   3   9 -13     5505.02     4694.58    596.90 o
   5   9 -13     8031.80     7982.83    571.53 o
   1  11 -13    18563.32    17160.27   1087.80 o
   3  11 -13     7724.41     6874.11    509.00 o
   5  11 -13     6779.97     6804.49    502.04 o
   1  13 -13     9449.60     8461.83    694.75 o
   3  13 -13     5880.57     5508.10    704.07 o
   5  13 -13     7378.69     6836.40    525.52 o
   1  15 -13    11531.76    11985.66    608.41 o
   3  15 -13     4441.73     4481.76    466.92 o
   5  15 -13     8358.11     7383.55    659.09 o
   1  17 -13    11528.77    10371.06    626.18 o
   3  17 -13     4584.82     4479.70    420.35 o
   5  17 -13     7982.54     8066.91    549.46 o
   1  19 -13     8595.40     7592.18    526.85 o
   3  19 -13     4291.22     4282.54    362.81 o
   5  19 -13     6649.24     5899.30    461.66 o
   1  21 -13     9549.41     8800.27    566.44 o
   3  21 -13     8146.26     7655.85    495.73 o
   5  21 -13     5984.93     5106.22    410.12 o
   1  23 -13     5418.32     3875.28    752.74 o
   3  23 -13     3966.90     2523.55    398.80 o
   1  25 -13     9605.15     8500.38    738.92 o
   3  25 -13     5722.20     5595.15    707.17 o
   1  27 -13     3170.39     2502.98    449.16 o
   3  27 -13     5419.07     4633.00    505.12 o
   1  29 -13     5111.94     5349.85    686.96 o
   3  29 -13     6318.49     5524.81    518.18 o
   1  31 -13     2633.48     2274.08    463.35 o
   1  33 -13     3059.69     2377.87    434.41 o
   0   0 -12    20486.32    17876.00   2309.02 o
   4   0 -12    25828.43    23909.53   2583.65 o
   2   2 -12    60226.36    61794.41   2430.19 o
   4   2 -12      200.77      123.85    202.10 o
   6   2 -12     8833.52     7406.43    616.64 o
   0   4 -12    20218.70    20404.36   1080.92 o
   2   4 -12       82.58      275.41    246.24 o
   4   4 -12    19173.27    17581.37    886.95 o
   6   4 -12       52.16     -408.94    272.63 o
   2   6 -12    35600.22    35104.30   1546.01 o
   4   6 -12      831.02      942.39    250.50 o
   6   6 -12    11743.27    10925.20    777.22 o
   0   8 -12    38987.91    37210.39   1782.66 o
   2   8 -12      866.27     1029.22    231.96 o
   4   8 -12    21287.43    21743.59   1259.71 o
   6   8 -12      778.64     1246.83    282.69 o
   2  10 -12    19727.50    18885.64   1001.78 o
   4  10 -12     3721.01     3138.90    313.93 o
   6  10 -12    15260.61    13715.90   1011.73 o
   0  12 -12    47483.47    44923.69   2392.23 o
   2  12 -12      400.26      442.87    216.96 o
   4  12 -12    27816.78    27924.47   1122.83 o
   6  12 -12      337.20      -48.08    281.07 o
   2  14 -12    20165.18    19967.99   1037.38 o
   4  14 -12     1470.40     1673.12    262.69 o
   6  14 -12    13562.82    12352.49    851.97 o
   0  16 -12    46654.14    41946.32   2823.83 o
   2  16 -12      240.00      275.41    243.77 o
   4  16 -12    18468.85    18536.05   1012.03 o
   6  16 -12       95.51      494.01    318.80 o
   2  18 -12    11912.13    12892.98    718.91 o
   4  18 -12      268.08      707.29    237.28 o
   6  18 -12    11965.30    13240.27    999.21 o
   0  20 -12    27416.31    26943.94   1496.31 o
   2  20 -12      212.86        0.02    315.61 o
   4  20 -12    14849.18    15735.08    849.14 o
   6  20 -12      189.15      275.65    267.99 o
   2  22 -12    15163.54    12682.21   1007.95 o
   4  22 -12     1528.73     1057.47    295.59 o
   0  24 -12    25631.68    25364.03   2197.57 o
   2  24 -12      337.93      416.49    307.14 o
   4  24 -12    10759.92     9296.83    692.62 o
   2  26 -12    18064.50    16130.91   1143.32 o
   4  26 -12     1203.07      980.85    275.66 o
   0  28 -12     9298.50     9420.66    837.84 o
   2  28 -12      148.79      110.53    331.59 o
   4  28 -12     7824.32     7976.17    659.83 o
   2  30 -12    14285.36    12679.17    886.20 o
   4  30 -12      221.36      291.38    315.99 o
   0  32 -12     4917.52     4898.35    558.56 o
   2  32 -12       99.18     -208.17    381.41 o
   2  34 -12    11784.83    10525.94   1249.40 o
   0  36 -12     4157.30     4289.31    998.07 o
   2  36 -12       23.62      220.90    310.28 o
   1   1 -11    21392.30    21769.32    990.44 o
   3   1 -11    46303.25    42689.87   1758.06 o
   5   1 -11     8457.91     7617.34    429.68 o
   7   1 -11     8815.34     7099.78    647.27 o
   1   3 -11    18413.75    18162.83    661.79 o
   3   3 -11    29456.31    28326.93   1349.85 o
   5   3 -11     9439.69     8076.40    478.65 o
   7   3 -11     6390.98     5041.70    454.83 o
   1   5 -11    13626.59    14817.06    593.28 o
   3   5 -11    34757.61    34279.74   1518.02 o
   5   5 -11    10558.90    10736.34    556.41 o
   7   5 -11     9825.96     8802.38    846.08 o
   1   7 -11    30416.79    29197.78    871.50 o
   3   7 -11    17231.06    16803.98    862.84 o
   5   7 -11     6537.29     6211.39    617.65 o
   7   7 -11     3450.51     3354.88    405.72 o
   1   9 -11    19540.15    20184.99    692.47 o
   3   9 -11     9238.60     8476.31    588.56 o
   5   9 -11    18517.44    17010.72    959.69 o
   7   9 -11     5051.20     5330.75    918.80 o
   1  11 -11    30581.14    28486.40   1087.07 o
   3  11 -11     7313.70     6551.11    391.81 o
   5  11 -11     9726.71     9691.78    637.05 o
   7  11 -11     3369.93     2258.37    571.70 o
   1  13 -11    25643.38    24621.54   1023.52 o
   3  13 -11    12740.08    12376.52    823.52 o
   5  13 -11    14126.98    13258.69    675.60 o
   7  13 -11     5815.22     6422.44    601.67 o
   1  15 -11    22721.67    20408.21    809.57 o
   3  15 -11    11513.88    12149.93    746.24 o
   5  15 -11    15056.08    15091.03    702.52 o
   7  15 -11     5585.18     4567.46    508.24 o
   1  17 -11    34221.66    32957.82   1168.30 o
   3  17 -11     9230.55     9458.73   1086.61 o
   5  17 -11     8273.63     7695.91    625.55 o
   7  17 -11     3994.60     3790.95    655.41 o
   1  19 -11    23139.06    22787.35   1497.48 o
   3  19 -11    14255.58    14551.39    976.31 o
   5  19 -11    11259.14    10873.16    694.66 o
   7  19 -11     4973.92     4879.85    454.05 o
   1  21 -11    14946.88    12940.75    694.44 o
   3  21 -11     5480.43     4807.29    599.62 o
   5  21 -11     8247.67     8638.15    628.59 o
   1  23 -11    11786.22     9504.04    615.43 o
   3  23 -11    10689.52     9426.99    717.06 o
   5  23 -11     7764.67     7365.01    644.63 o
   1  25 -11    10721.85    10955.56    626.42 o
   3  25 -11     5095.29     5519.41    526.05 o
   5  25 -11     5089.68     5810.08   1699.22 o
   1  27 -11     3861.39     3907.92    413.54 o
   3  27 -11     7288.20     7292.58    479.97 o
   5  27 -11     6960.01     7146.87    845.89 o
   1  29 -11     7693.03     8396.92    454.00 o
   3  29 -11    10935.42    11352.90    813.14 o
   5  29 -11     2484.15     2398.16    428.25 o
   1  31 -11     4568.95     3943.14    340.78 o
   3  31 -11     7690.82     7805.49    593.29 o
   5  31 -11     2753.68     2622.58    413.91 o
   1  33 -11     5454.41     4285.89    474.57 o
   3  33 -11    10452.47    10223.38    809.31 o
   1  35 -11     5974.44     6368.07    565.23 o
   3  35 -11     7477.51     7673.56    685.04 o
   1  37 -11     2724.10     2613.81    442.14 o
   3  37 -11     5598.76     5219.27    560.76 o
   1  39 -11     3920.59     2504.82    422.02 o
   2   0 -10    65979.97    64514.02   3398.24 o
   6   0 -10    24941.02    25786.35   1735.42 o
   0   2 -10    61640.17    57369.97   3072.04 o
   2   2 -10      202.57      245.36    159.77 o
   4   2 -10    36018.95    35783.74   1444.96 o
   6   2 -10       22.29      384.82    223.59 o
   8   2 -10    13919.27    11688.60   2710.67 o
   2   4 -10    60341.77    60861.12   1875.62 o
   4   4 -10     4332.77     4662.06    302.97 o
   6   4 -10    24595.23    23949.85   1225.85 o
   8   4 -10       33.26     -297.26    360.55 o
   0   6 -10    61689.12    66499.94   2363.20 o
   2   6 -10     1718.41     1711.25    181.76 o
   4   6 -10    49708.70    47476.56   2019.55 o
   6   6 -10      181.24      311.60    212.07 o
   8   6 -10    13619.33    13240.96   1287.83 o
   2   8 -10    55114.08    54163.81   1703.56 o
   4   8 -10     3802.92     3965.51    294.21 o
   6   8 -10    21478.04    21046.16   1055.68 o
   8   8 -10      125.34      191.88    407.09 o
   0  10 -10    66298.85    64934.14   2795.52 o
   2  10 -10     2115.62     1720.05    279.59 o
   4  10 -10    35137.56    36263.94   1382.37 o
   6  10 -10      965.18     1204.47    196.83 o
   8  10 -10     7407.96     8190.89   1143.93 o
   2  12 -10    55522.59    52642.20   2056.77 o
   4  12 -10     1009.80      951.44    250.23 o
   6  12 -10    15636.13    16719.06    826.86 o
   8  12 -10      164.58       63.30    339.18 o
   0  14 -10    66176.51    65071.93   3077.74 o
   2  14 -10      217.76      398.46    196.89 o
   4  14 -10    32919.12    35170.16   1499.42 o
   6  14 -10      801.83      696.19    228.39 o
   8  14 -10     6161.49     4878.42    938.54 o
   2  16 -10    40223.25    37261.71   1364.77 o
   4  16 -10      680.84      716.69    257.66 o
   6  16 -10    17574.34    18317.32    860.65 o
   0  18 -10    53082.84    54226.19   2324.56 o
   2  18 -10       41.98       73.34    170.20 o
   4  18 -10    28042.18    26040.90   2152.32 o
   6  18 -10       25.66      420.43    197.62 o
   2  20 -10    41226.15    39892.63   1966.21 o
   4  20 -10      527.75      385.29    378.66 o
   6  20 -10    15588.70    15886.47   1243.94 o
   0  22 -10    35447.56    34376.29   2229.58 o
   2  22 -10     1914.04     1689.45    238.70 o
   4  22 -10    20147.37    19008.28    997.93 o
   6  22 -10      923.08     1213.46    330.88 o
   2  24 -10    23631.17    22378.47   1089.69 o
   4  24 -10     1601.80     1436.43    288.76 o
   6  24 -10    12675.51    12167.68    914.04 o
   0  26 -10    27482.47    25098.06   1550.26 o
   2  26 -10      450.52      176.51    224.75 o
   4  26 -10    14764.45    15774.09    995.05 o
   6  26 -10      411.89      801.03    334.91 o
   2  28 -10    20863.45    21399.46    983.12 o
   4  28 -10      868.04      537.30    398.76 o
   6  28 -10    10277.08    10345.21    767.86 o
   0  30 -10    18982.29    19620.59   1229.26 o
   2  30 -10      838.03      600.76    241.71 o
   4  30 -10    14138.73    13790.10   1159.84 o
   6  30 -10        0.27      253.29   1083.19 o
   2  32 -10    13544.26    13030.28   1047.70 o
   4  32 -10      796.14      682.53    288.24 o
   0  34 -10    14188.48    15432.91    958.63 o
   2  34 -10      117.64      258.71    306.26 o
   4  34 -10    10519.74    11483.06    791.88 o
   2  36 -10    11504.52    11532.33    780.95 o
   4  36 -10      868.09      983.50    325.93 o
   0  38 -10     9452.48     8450.07    891.13 o
   2  38 -10      187.77      150.36    251.52 o
   4  38 -10     5410.55     6800.51    561.67 o
   2  40 -10     7790.82     8158.53    625.29 o
   0  42 -10     6888.88     6823.60    696.88 o
   2  42 -10      173.36      384.55    329.20 o
   1   1  -9    49244.75    47710.64   1520.91 o
   3   1  -9    28005.46    26614.55    829.54 o
   5   1  -9    28961.02    28904.01   1211.76 o
   7   1  -9     7805.56     8649.48    602.74 o
   1   3  -9    15917.77    15692.01    597.77 o
   3   3  -9    15741.87    15403.69    586.79 o
   5   3  -9    38722.29    39250.67   1552.81 o
   7   3  -9    12853.40    12875.73    743.15 o
   1   5  -9    74939.02    79005.72   2212.97 o
   3   5  -9    51650.28    51779.33   1538.78 o
   5   5  -9    13222.31    12008.99    776.22 o
   7   5  -9     5160.38     4982.86    416.40 o
   1   7  -9    37467.63    37692.51    970.70 o
   3   7  -9    30291.19    29282.52   1265.11 o
   5   7  -9    22573.68    21314.38    949.53 o
   7   7  -9    18789.09    18214.09    963.52 o
   1   9  -9    67517.30    67705.84   2001.96 o
   3   9  -9    44100.76    43084.46   1365.33 o
   5   9  -9    14495.27    14991.08    670.10 o
   7   9  -9     7775.43     7906.61    741.93 o
   1  11  -9    19036.49    19837.18    774.50 o
   3  11  -9    26989.92    24748.04    935.03 o
   5  11  -9    15860.54    16455.93   1258.99 o
   7  11  -9    13483.07    11970.20    807.52 o
   1  13  -9    45117.06    42662.05   1567.92 o
   3  13  -9    38824.38    37896.03   1995.55 o
   5  13  -9    13117.69    12106.25    801.65 o
   7  13  -9     5693.02     6802.49    493.34 o
   1  15  -9    32161.03    29123.35    987.67 o
   3  15  -9    19913.65    19867.79   1373.31 o
   5  15  -9    16255.27    15473.43   1241.53 o
   7  15  -9     5873.02     6190.52    569.61 o
   1  17  -9    36253.80    33034.61   1095.98 o
   3  17  -9    22431.25    19950.63   1415.93 o
   5  17  -9     8985.37     8622.41    701.41 o
   7  17  -9     5983.85     6343.41    625.94 o
   1  19  -9    25983.16    24218.27   1226.32 o
   3  19  -9    31267.94    26684.67   1264.94 o
   5  19  -9    10644.61    10750.98    642.72 o
   7  19  -9     5448.60     4942.25    593.32 o
   1  21  -9    11413.87    10081.61    524.03 o
   3  21  -9    25082.04    22088.72   1085.64 o
   5  21  -9    16472.10    15238.93   1052.40 o
   7  21  -9     6973.74     7779.56    562.64 o
   1  23  -9    40803.01    40794.04   1714.42 o
   3  23  -9    29361.97    26916.41   2269.82 o
   5  23  -9     5483.59     4961.93   1209.54 o
   7  23  -9     3471.69     4074.19    679.01 o
   1  25  -9     9199.27     7922.95    740.76 o
   3  25  -9    10094.82    10602.83    653.73 o
   5  25  -9    10074.35     8314.54    591.41 o
   7  25  -9     7477.77     7646.61    672.83 o
   1  27  -9    18059.10    18256.51   1061.01 o
   3  27  -9    21645.58    19357.53    950.94 o
   5  27  -9     7778.22     8276.87   1145.16 o
   7  27  -9     4268.05     3708.63    515.30 o
   1  29  -9     8289.58     8376.61    673.39 o
   3  29  -9    15064.49    14552.29    790.86 o
   5  29  -9     7864.29     7588.61    596.21 o
   1  31  -9    16656.34    17424.94    739.00 o
   3  31  -9     6699.38     5952.98    470.24 o
   5  31  -9     6507.01     5406.71    915.92 o
   1  33  -9    11670.80    11059.69    628.38 o
   3  33  -9     5874.52     5272.12    636.83 o
   5  33  -9     6773.35     6492.01    539.26 o
   1  35  -9     6498.06     6290.08    571.87 o
   3  35  -9     3389.44     3313.38    402.79 o
   5  35  -9     5286.64     4351.81    541.05 o
   1  37  -9     7203.62     7680.08    469.05 o
   3  37  -9     5128.92     5786.15    660.37 o
   5  37  -9     4248.22     4432.90    480.21 o
   1  39  -9     2962.27     3109.33    365.18 o
   3  39  -9     1928.33     1404.26    401.70 o
   1  41  -9    10200.50    10165.90    666.05 o
   3  41  -9     5385.77     6014.62    494.67 o
   1  43  -9     2882.42     2474.76    523.22 o
   3  43  -9     3152.30     3706.28    411.51 o
   1  45  -9     3551.95     3697.91    490.52 o
   0   0  -8   274538.19   286191.91  22999.89 o
   4   0  -8    42804.49    42216.39   2525.57 o
   8   0  -8     9089.71     6335.14   1092.94 o
   2   2  -8    83756.38    85277.52   2305.04 o
   4   2  -8       15.29      299.11    156.45 o
   6   2  -8    58464.16    59708.13   2175.00 o
   8   2  -8      402.53      -62.50    318.52 o
   0   4  -8   124620.20   132035.03   5911.58 o
   2   4  -8     4313.07     4123.79    210.65 o
   4   4  -8    49228.89    44971.06   2143.06 o
   6   4  -8      693.51      438.50    206.30 o
   8   4  -8     8837.38     9189.06    835.09 o
   2   6  -8    86772.25    84200.73   1962.02 o
   4   6  -8     2239.75     1714.72    230.68 o
   6   6  -8    45302.62    43688.80   2126.02 o
   8   6  -8      300.82      437.09    874.51 o
   0   8  -8   121507.30   120186.10   4074.09 o
   2   8  -8    10270.83    11152.92    351.12 o
   4   8  -8    59068.55    57384.50   1942.07 o
   6   8  -8      401.22      475.09    185.96 o
   8   8  -8    18031.10    17462.36   1542.93 o
   2  10  -8   108943.86   106385.25   3551.28 o
   4  10  -8    18163.70    15912.72    682.11 o
   6  10  -8    23568.70    23984.78   1020.48 o
   8  10  -8      104.72       -0.01    460.23 o
   0  12  -8    58391.14    58944.99   2871.77 o
   2  12  -8     5853.18     5367.99    366.92 o
   4  12  -8    99012.65    95335.77   3652.88 o
   6  12  -8      504.81      273.92    159.54 o
   8  12  -8    18679.20    21160.27   2220.28 o
   2  14  -8    89480.88    82536.14   2341.87 o
   4  14  -8     2563.49     2325.56    278.31 o
   6  14  -8    17353.01    16790.99    877.19 o
   8  14  -8      174.71     -384.13    354.93 o
   0  16  -8    53780.73    53118.05   2093.39 o
   2  16  -8      139.75     -102.64    161.55 o
   4  16  -8    55998.17    55407.73   2206.98 o
   6  16  -8      564.27      424.20    237.03 o
   8  16  -8    16513.64    17625.98   1562.73 o
   2  18  -8    46364.57    43109.72   1497.72 o
   4  18  -8      915.65      748.34    257.87 o
   6  18  -8    11227.56    11408.89    821.19 o
   8  18  -8       64.26      498.83    345.60 o
   0  20  -8    38248.05    36017.46   2208.50 o
   2  20  -8     6443.41     6239.32    456.28 o
   4  20  -8    48661.70    44392.82   1686.89 o
   6  20  -8      281.33      189.82    258.33 o
   8  20  -8    12651.17    13211.36   1990.44 o
   2  22  -8    60782.74    56985.90   2045.62 o
   4  22  -8     3052.75     2939.95    398.48 o
   6  22  -8    16962.52    17721.91   1336.71 o
   8  22  -8      340.10      702.19    425.64 o
   0  24  -8    54597.88    50902.87   2432.46 o
   2  24  -8     3503.69     2958.67    265.56 o
   4  24  -8    25684.27    28146.97   1707.49 o
   6  24  -8      358.12      874.35    589.60 o
   8  24  -8     9845.46    10368.35   1370.90 o
   2  26  -8    68714.93    65558.60   2147.48 o
   4  26  -8     2364.01     1815.90    301.03 o
   6  26  -8    17583.73    16627.74   1100.96 o
   2  28  -8     1472.00     1523.45    257.00 o
   4  28  -8    18642.76    19592.60   2528.84 o
   6  28  -8       31.50     -170.80    333.48 o
   2  30  -8    21238.15    19239.67    975.01 o
   4  30  -8      913.08      612.48    228.14 o
   6  30  -8    17730.57    17723.73   1346.77 o
   0  32  -8    39615.66    39476.50   3223.13 o
   2  32  -8      340.58     -156.19    183.66 o
   4  32  -8     7072.39     7174.84    473.46 o
   6  32  -8        4.02     -336.57    312.38 o
   2  34  -8    13768.63    12483.39    931.75 o
   4  34  -8     1497.71     1474.35    288.18 o
   6  34  -8    11992.50    11865.69    878.22 o
   0  36  -8    29090.71    29531.67   2519.60 o
   2  36  -8      670.48      481.15    253.26 o
   4  36  -8    13290.61    13667.13    893.38 o
   6  36  -8       42.61      260.44    343.93 o
   2  38  -8     9247.64     8744.79    523.23 o
   4  38  -8       20.39      451.49    328.93 o
   0  40  -8    17327.15    20203.51   1904.45 o
   2  40  -8      637.41      852.86    288.15 o
   4  40  -8    11483.49    11696.49   1055.16 o
   2  42  -8     8960.36     9643.05    863.21 o
   4  42  -8       36.93      -29.10    253.15 o
   0  44  -8     5016.86     5785.42    798.17 o
   2  44  -8       28.89      -47.45    278.60 o
   2  46  -8     5624.15     5915.11    524.58 o
   0  48  -8     4568.25     5418.35    777.39 o
   1   1  -7   109059.09   115486.55   2044.57 o
   3   1  -7    44359.18    44239.83   1053.81 o
   5   1  -7    27709.02    24439.99   1111.80 o
   7   1  -7    15432.41    14862.65    946.39 o
   9   1  -7     2169.35     2350.02    410.65 o
   1   3  -7    65580.05    72857.34   1488.45 o
   3   3  -7    40665.98    39922.61   1138.05 o
   5   3  -7    49882.57    48033.86   1510.71 o
   7   3  -7    14359.34    15034.57    862.33 o
   9   3  -7     4813.43     6372.21    815.20 o
   1   5  -7    94131.33    99600.38   2118.38 o
   3   5  -7    47400.65    47808.35   1497.64 o
   5   5  -7    29152.26    28569.03   1008.64 o
   7   5  -7     9392.16     8944.56    529.95 o
   9   5  -7     2590.09     2151.26    932.21 o
   1   7  -7    62681.50    61303.48   1311.19 o
   3   7  -7    42957.39    41761.49   1064.49 o
   5   7  -7    42785.95    42065.88   1408.71 o
   7   7  -7    17605.30    17631.60   1042.03 o
   9   7  -7    11292.63    10730.51   1224.36 o
   1   9  -7    80014.46    81022.48   2416.56 o
   3   9  -7    49679.93    46579.48   1524.36 o
   5   9  -7    22656.80    22016.61    923.28 o
   7   9  -7    10806.73    10044.48    633.13 o
   9   9  -7     8710.52     9016.51    783.36 o
   1  11  -7    42599.91    40432.89   1291.46 o
   3  11  -7    47192.55    46675.82   1404.38 o
   5  11  -7    23928.24    21800.78    922.47 o
   7  11  -7    15348.82    15567.29    987.35 o
   9  11  -7     7174.08     7845.28   1362.15 o
   1  13  -7    69755.09    71454.85   1924.99 o
   3  13  -7    50775.77    48849.90   2557.99 o
   5  13  -7    31906.24    29596.57   1573.21 o
   7  13  -7    14449.38    15029.98    968.83 o
   9  13  -7     7013.89     7009.03    849.35 o
   1  15  -7    29366.91    29538.39    863.37 o
   3  15  -7    46364.71    45479.95   3618.85 o
   5  15  -7    22225.52    19136.43   1184.40 o
   7  15  -7    18482.65    19523.78   1268.76 o
   9  15  -7     5526.18     5644.25    760.90 o
   1  17  -7    30943.80    28040.64    992.48 o
   3  17  -7    44399.09    41405.71   1432.58 o
   5  17  -7    16288.11    16502.00   1788.66 o
   7  17  -7    11581.73    11866.69    779.19 o
   9  17  -7     6176.35     6274.82    680.29 o
   1  19  -7    38050.72    32489.42   1237.17 o
   3  19  -7    39831.64    36697.18   1424.90 o
   5  19  -7    15951.59    15873.33    939.97 o
   7  19  -7     7351.29     6573.26    569.21 o
   1  21  -7    28937.09    27553.10   1208.12 o
   3  21  -7    40260.71    37531.79   1298.87 o
   5  21  -7    12748.53    13109.78    692.18 o
   7  21  -7    12043.59    13337.00    987.98 o
   1  23  -7    35691.52    33549.87   1140.07 o
   3  23  -7    28791.18    27460.04   2875.15 o
   5  23  -7    11434.81    11412.33    645.87 o
   7  23  -7     7410.82     8430.97    682.75 o
   1  25  -7    16681.63    16914.34   1077.18 o
   3  25  -7    25932.95    26595.55   1819.89 o
   5  25  -7     9507.51     9104.38   1171.73 o
   7  25  -7    10671.08     9394.41    980.21 o
   1  27  -7    41109.09    40393.11   1380.76 o
   3  27  -7    30082.09    29621.36   1469.10 o
   5  27  -7    10908.47     9508.08    712.48 o
   7  27  -7     3718.52     3891.94    468.34 o
   1  29  -7    24877.38    23945.12    982.98 o
   3  29  -7     9596.16     8679.60    590.67 o
   5  29  -7    14711.84    14113.62    904.94 o
   7  29  -7     3711.14     3226.22    583.84 o
   1  31  -7    20883.98    19232.46    950.99 o
   3  31  -7     9468.36     9954.05    534.31 o
   5  31  -7     7740.52     7608.19    478.66 o
   7  31  -7     3234.26     2357.99    533.39 o
   1  33  -7    14446.16    14293.93    662.18 o
   3  33  -7     9132.82     8389.58    449.41 o
   5  33  -7     9884.86    10031.18    715.38 o
   7  33  -7     3612.15     3068.96    626.08 o
   1  35  -7    12567.85    12675.62    695.50 o
   3  35  -7     6831.37     6304.00    418.43 o
   5  35  -7     8767.75     8049.94    534.07 o
   1  37  -7    15407.64    15112.90    816.84 o
   3  37  -7     5118.59     4512.02    371.33 o
   5  37  -7     5294.32     5243.65    463.57 o
   1  39  -7     7408.45     8276.44    523.66 o
   3  39  -7     3653.53     3624.96    484.46 o
   5  39  -7     6046.00     5046.66    497.27 o
   1  41  -7     8520.24     9570.13    779.08 o
   3  41  -7     5775.78     5334.98    474.51 o
   5  41  -7     3092.78     3780.98    412.75 o
   1  43  -7     2748.00     2965.79    513.34 o
   3  43  -7     4196.63     5344.88    908.81 o
   1  45  -7     4018.00     5399.46    471.48 o
   3  45  -7     3624.18     4110.55    418.34 o
   1  47  -7     3204.18     3024.91    371.39 o
   3  47  -7     2810.87     3255.78    403.21 o
   1  49  -7     2239.64     2193.13    319.89 o
   2   0  -6   200810.06   213607.36   5904.23 o
   6   0  -6    66940.52    63694.31   3427.21 o
   0   2  -6   287449.53   314842.44   7958.35 o
   2   2  -6      767.67      895.63    137.22 o
   4   2  -6    81318.46    85632.61   2453.50 o
   6   2  -6      153.27      453.62    136.26 o
   8   2  -6    21834.24    20021.78   1202.09 o
   2   4  -6   156228.42   172475.05   3551.65 o
   4   4  -6    11957.50    13298.53    499.23 o
   6   4  -6    58350.32    52998.14   2266.29 o
   8   4  -6     1153.86     1738.88    354.44 o
   0   6  -6   266151.88   296167.88  10766.46 o
   2   6  -6    26974.94    29852.57    858.99 o
   4   6  -6   104896.56   108200.70   2865.43 o
   6   6  -6     1321.71     1110.44    246.92 o
   8   6  -6    24272.63    28515.29   2115.05 o
   2   8  -6   159128.55   159626.06   3513.03 o
   4   8  -6    15955.17    15855.28    922.43 o
   6   8  -6    38426.80    38875.35   1512.36 o
   8   8  -6     1394.63     1305.85    402.50 o
   0  10  -6    90879.19    85891.65   2962.55 o
   2  10  -6     5132.99     4815.36    209.62 o
   4  10  -6    84382.72    83062.09   2814.48 o
   6  10  -6     1444.86     1398.05    294.14 o
   8  10  -6    15675.04    19402.85   1600.94 o
   2  12  -6    54173.07    52325.61   2424.41 o
   4  12  -6     3171.34     2866.80    523.09 o
   6  12  -6    46772.61    43126.74   1843.40 o
   8  12  -6      259.62      190.27    395.70 o
   0  14  -6   138379.89   138886.86   3878.36 o
   2  14  -6     3806.29     4135.32    318.87 o
   4  14  -6    93387.31    87450.04   3339.45 o
   6  14  -6      270.31      255.00    179.17 o
   8  14  -6    20482.78    19571.82   1574.53 o
   2  16  -6   198861.84   183882.36   6915.40 o
   4  16  -6     2402.08     2000.09    413.16 o
   6  16  -6    39339.30    39042.22   1568.57 o
   8  16  -6       43.55     -115.84    327.58 o
   0  18  -6    88119.20    79268.26   3335.96 o
   2  18  -6    10050.30     9467.46    518.08 o
   4  18  -6    81627.30    78474.61   3176.66 o
   6  18  -6       19.30      343.51    299.97 o
   8  18  -6    19696.01    22559.59   1849.26 o
   2  20  -6   138845.67   133937.41   3719.97 o
   4  20  -6     1019.80     1124.53    216.82 o
   6  20  -6    38546.50    43279.77   2760.70 o
   8  20  -6      568.46      491.25    371.52 o
   0  22  -6    85689.35    83972.59   3159.66 o
   2  22  -6     2251.14     1848.22    242.01 o
   4  22  -6    47932.09    45389.38   2035.28 o
   6  22  -6      424.80      549.04    226.10 o
   8  22  -6    14047.33    15600.61   1239.04 o
   2  24  -6    44268.04    42198.93   1364.19 o
   4  24  -6     2394.62     2410.47    305.11 o
   6  24  -6    15001.27    15924.08    941.42 o
   8  24  -6      161.68     -427.53    641.25 o
   0  26  -6    56922.14    53559.32   3012.75 o
   2  26  -6     8852.55     8846.28    691.35 o
   4  26  -6    25402.42    23244.82   1111.33 o
   6  26  -6      620.66      602.74    298.14 o
   8  26  -6     8691.47     8856.05   1032.11 o
   2  28  -6    44316.68    43658.60   2201.02 o
   4  28  -6     3531.56     3388.76    403.76 o
   6  28  -6    18331.79    17788.69   1016.98 o
   8  28  -6       70.90     -260.99    487.44 o
   0  30  -6    75026.37    70727.86   3834.26 o
   2  30  -6     1856.03     1785.81    225.69 o
   4  30  -6    25567.01    24823.89   1478.37 o
   6  30  -6     1178.04     1021.38    576.73 o
   8  30  -6     7167.19     6349.72   1191.26 o
   2  32  -6    50153.13    48691.20   1593.59 o
   4  32  -6     1126.02      875.85    332.78 o
   6  32  -6    13539.94    14351.59    997.67 o
   0  34  -6    51278.31    49515.93   3512.72 o
   2  34  -6        3.74      347.12    220.64 o
   4  34  -6    22949.10    22468.05   1339.43 o
   6  34  -6       10.36      -23.01    271.73 o
   2  36  -6    19951.02    19584.51    974.82 o
   4  36  -6     1648.66     1369.52    389.01 o
   6  36  -6    13868.89    15595.72   1131.47 o
   0  38  -6    18143.04    17871.30   1260.51 o
   2  38  -6     1624.30     1698.03    241.91 o
   4  38  -6    12747.73    13032.78    744.42 o
   6  38  -6      125.34       84.77    248.60 o
   2  40  -6    14285.75    15899.41    759.57 o
   4  40  -6     1358.88     1596.04    317.26 o
   6  40  -6     6550.71     6868.92    611.62 o
   0  42  -6    11579.81    11379.28    999.48 o
   2  42  -6      264.05        0.00    298.33 o
   4  42  -6    10141.93     9953.90    799.95 o
   2  44  -6     8959.70    11581.08    717.63 o
   4  44  -6      344.52       20.10    262.35 o
   0  46  -6     7006.07     7351.36    806.11 o
   2  46  -6      260.78      314.96    311.14 o
   4  46  -6     6429.12     7258.69    723.99 o
   2  48  -6     6546.25     6871.36    475.11 o
   0  50  -6     5094.01     5517.82    570.80 o
   2  50  -6      137.35      244.10    363.50 o
   1   1  -5    79805.35    88661.41   1655.77 o
   3   1  -5   159450.97   167193.53   3561.06 o
   5   1  -5    35616.59    37360.73    950.97 o
   7   1  -5    24606.14    25534.04   1417.32 o
   9   1  -5    12722.16    12836.08    892.91 o
   1   3  -5   109651.23   121827.31   2225.17 o
   3   3  -5   133252.44   148849.53   3387.85 o
   5   3  -5    35091.55    35706.59    977.17 o
   7   3  -5     5458.55     6088.81    404.25 o
   9   3  -5     8540.06     9149.22    817.42 o
   1   5  -5    47628.30    50923.36   1043.54 o
   3   5  -5    51324.80    50764.12   1740.79 o
   5   5  -5    69382.08    69928.81   1639.95 o
   7   5  -5    29113.16    28324.53   1446.08 o
   9   5  -5    11071.03    10042.81    952.37 o
   1   7  -5   128867.64   135444.31   2634.07 o
   3   7  -5    79287.03    79081.30   2378.90 o
   5   7  -5    21918.92    22889.69    908.21 o
   7   7  -5    16195.26    15612.82    855.38 o
   9   7  -5     7637.51     7578.03    709.99 o
   1   9  -5   104735.38   116290.51   2279.28 o
   3   9  -5    53729.77    51011.03   1944.06 o
   5   9  -5    53501.22    55726.06   1310.75 o
   7   9  -5    32158.73    31120.47   1644.66 o
   9   9  -5     6954.85     6503.13    691.63 o
   1  11  -5    93826.90    93540.10   1761.46 o
   3  11  -5    60880.62    60474.80   1524.24 o
   5  11  -5    28344.63    25339.56    777.91 o
   7  11  -5    12718.13    12830.74    789.57 o
   9  11  -5     3481.80     3621.70    620.66 o
   1  13  -5   120406.89   120649.03   2344.64 o
   3  13  -5    58270.30    59212.41   1797.14 o
   5  13  -5    54357.99    49450.67   1412.42 o
   7  13  -5    22801.29    23683.19   1371.70 o
   9  13  -5     5668.20     4529.50    787.73 o
   1  15  -5   130684.09   125314.83   2519.80 o
   3  15  -5    41873.09    39668.15    907.15 o
   5  15  -5    34871.64    32255.96   1136.24 o
   7  15  -5    14273.03    15434.03   1214.42 o
   9  15  -5     4868.90     4614.36    604.92 o
   1  17  -5    61239.86    56338.85   1453.25 o
   3  17  -5    33387.67    31990.32   1137.84 o
   5  17  -5    25173.31    23968.66   1283.77 o
   7  17  -5    17217.51    18385.37   1167.48 o
   9  17  -5     5520.04     5329.29    658.42 o
   1  19  -5    72747.54    71741.42   1873.30 o
   3  19  -5    29060.42    26171.24   1228.55 o
   5  19  -5    50882.97    49845.20   4499.63 o
   7  19  -5    19096.30    19485.94   1065.49 o
   9  19  -5     3326.04     4092.20    614.83 o
   1  21  -5    51080.57    47179.18   1193.23 o
   3  21  -5    30025.46    30145.20   1355.54 o
   5  21  -5    39312.75    34014.51   1445.07 o
   7  21  -5     6443.20     6661.97    494.25 o
   9  21  -5     3885.65     3420.05    572.50 o
   1  23  -5    47102.96    42837.63   1359.88 o
   3  23  -5    29294.58    28757.52   1309.88 o
   5  23  -5    31789.04    31063.53   2489.23 o
   7  23  -5    14796.65    15220.98   1125.29 o
   9  23  -5     5500.49     5332.88   1123.31 o
   1  25  -5    46326.84    43414.48   1733.63 o
   3  25  -5    36879.15    34379.42   1978.76 o
   5  25  -5     8922.26     8148.01    474.27 o
   7  25  -5     3362.71     4804.50   1190.05 o
   1  27  -5    28888.00    27142.62    935.97 o
   3  27  -5    31876.06    30671.03   1335.37 o
   5  27  -5    28606.28    26881.62   1121.92 o
   7  27  -5     9031.72     8259.22   1181.51 o
   1  29  -5    26652.25    24337.49   1154.33 o
   3  29  -5    32100.29    31175.31   1285.19 o
   5  29  -5    15778.29    15878.95   1036.23 o
   7  29  -5     5486.90     5574.47    546.14 o
   1  31  -5     7118.54     6631.77    644.17 o
   3  31  -5    18605.06    17032.67   1447.52 o
   5  31  -5     8330.75     9658.19    738.95 o
   7  31  -5     6313.54     6640.95    662.26 o
   1  33  -5    34742.27    34700.16   1165.94 o
   3  33  -5    22351.19    21709.57   1333.23 o
   5  33  -5     9571.89     9551.67    655.95 o
   7  33  -5     3925.94     3707.11    609.17 o
   1  35  -5    12343.55    11617.02    591.75 o
   3  35  -5    20057.18    19159.41    885.23 o
   5  35  -5     5001.94     4050.75    598.47 o
   7  35  -5     3434.89     3113.92    589.20 o
   1  37  -5     9978.79    10549.10    801.79 o
   3  37  -5    12995.80    13597.98    737.58 o
   5  37  -5     8215.79     9072.58    622.51 o
   7  37  -5     4300.29     3779.90    995.28 o
   1  39  -5    14605.55    15969.90    734.68 o
   3  39  -5    11780.17    13311.62    798.55 o
   5  39  -5     3003.37     3471.90    507.86 o
   1  41  -5     6716.63     6239.03    432.38 o
   3  41  -5     4261.51     4788.69    380.72 o
   5  41  -5     4788.06     3965.21    478.73 o
   1  43  -5    12470.94    14694.11    901.48 o
   3  43  -5     3911.42     3775.95    372.91 o
   5  43  -5     3561.75     2861.36    713.25 o
   1  45  -5     3532.69     3432.86    379.91 o
   3  45  -5     2210.68     2255.95    350.68 o
   5  45  -5     3672.12     4338.59    406.57 o
   1  47  -5     5490.73     6085.80    526.23 o
   3  47  -5     3313.04     3405.68    446.49 o
   1  49  -5     4253.78     4292.43    397.70 o
   3  49  -5     3309.88     4424.48    527.37 o
   1  51  -5     3748.33     3957.60    376.21 o
   0   0  -4   250518.20   283194.94  10631.42 o
   4   0  -4   157729.52   168508.44   6256.92 o
   8   0  -4    87813.15    91176.90   7439.91 o
   2   2  -4   295208.38   320996.19   5568.59 o
   4   2  -4     1338.37     1493.33    152.08 o
   6   2  -4    46780.72    45986.77   1494.74 o
   8   2  -4     3250.36     2542.87    531.14 o
  10   2  -4     7283.08     7409.62    764.25 o
   0   4  -4   113447.57   126167.90   3781.88 o
   2   4  -4     8479.11     9476.28    362.17 o
   4   4  -4   172135.44   181479.17   3701.02 o
   6   4  -4     1897.68     1740.12    130.28 o
   8   4  -4    35161.09    38027.25   2084.74 o
  10   4  -4      910.32     1251.39    499.22 o
   2   6  -4   211225.09   220773.31   6272.51 o
   4   6  -4    10111.13    10081.81    261.77 o
   6   6  -4    59923.21    59731.48   1992.42 o
   8   6  -4     2315.58     2653.88    664.16 o
  10   6  -4     9106.45     9015.27    780.12 o
   0   8  -4   272136.38   277592.81   6878.16 o
   2   8  -4    11218.47    12530.37    545.84 o
   4   8  -4    80162.82    80576.61   1674.30 o
   6   8  -4     4268.76     4081.94    249.74 o
   8   8  -4    23354.29    24369.88   1889.78 o
  10   8  -4      787.37     1142.31    361.81 o
   2  10  -4   172208.09   180192.11   5317.12 o
   4  10  -4     8843.48     8895.88    365.35 o
   6  10  -4    63171.16    63448.88   1982.02 o
   8  10  -4      131.70      258.85    386.03 o
  10  10  -4    10556.17    10146.84    845.37 o
   0  12  -4   221526.06   223578.84   6955.66 o
   2  12  -4    14104.58    14779.88    680.37 o
   4  12  -4   117574.40   113187.09   3589.24 o
   6  12  -4     1871.01     1637.44    152.73 o
   8  12  -4    12472.29    12949.09   1163.77 o
  10  12  -4     1078.76     1462.41    473.43 o
   2  14  -4   176803.89   177156.05   5434.42 o
   4  14  -4      900.13      886.81    115.07 o
   6  14  -4    79336.77    75917.84   2953.19 o
   8  14  -4      367.36     -125.73    355.61 o
   0  16  -4   292201.97   280691.34   8898.53 o
   2  16  -4     2786.03     2839.36    199.02 o
   4  16  -4    76989.45    74910.66   2466.69 o
   6  16  -4      514.74      510.74    182.56 o
   8  16  -4    12823.52    14742.43   1129.51 o
   2  18  -4    84487.24    80425.21   2008.34 o
   4  18  -4      706.75      579.82    150.82 o
   6  18  -4    42024.98    33637.00   1995.58 o
   8  18  -4      258.00      484.72    342.78 o
   0  20  -4   233306.81   225723.00   6948.80 o
   2  20  -4     6818.88     6656.51    413.72 o
   4  20  -4    92349.81    82981.11   3549.38 o
   6  20  -4     3876.59     4083.98    485.73 o
   8  20  -4     8281.25     9936.78   1530.50 o
   2  22  -4    77096.15    66237.10   1868.35 o
   4  22  -4     5240.49     4726.95    329.81 o
   6  22  -4    47142.72    45606.63   2120.45 o
   8  22  -4      102.60     -115.93    327.96 o
   0  24  -4    97385.91    88227.84   3416.46 o
   2  24  -4     5632.40     5032.64    560.96 o
   4  24  -4    45001.06    42651.24   1389.69 o
   6  24  -4     2297.43     1807.41    338.11 o
   8  24  -4    15502.49    15555.48   1416.11 o
   2  26  -4    71764.14    67416.10   2351.25 o
   4  26  -4      386.63      321.73    371.42 o
   6  26  -4    35097.82    37084.32   1626.92 o
   8  26  -4      371.11      661.85    468.04 o
   0  28  -4    58901.42    58853.69   2603.47 o
   2  28  -4     1417.86     1185.10    214.51 o
   4  28  -4    49100.02    46089.37   2625.76 o
   6  28  -4        1.22     -272.70    207.08 o
   8  28  -4    12699.61    13617.49   1495.13 o
   2  30  -4    53350.17    50137.59   1779.74 o
   4  30  -4     1281.61      767.03    194.38 o
   6  30  -4    12943.66    13877.66    843.75 o
   8  30  -4       15.88      -41.69    345.86 o
   0  32  -4    22325.04    24307.21   2367.43 o
   2  32  -4     1140.27     1196.04    227.87 o
   4  32  -4    28154.19    28929.15   1521.69 o
   6  32  -4      270.17     -127.01    253.84 o
   8  32  -4    13869.13    15592.47   2603.65 o
   2  34  -4    52645.73    54207.57   1971.74 o
   4  34  -4       33.21     -167.83    244.55 o
   6  34  -4     9734.46     8183.13    713.23 o
   8  34  -4       31.34     -117.46    324.90 o
   0  36  -4    20450.34    17638.30   1105.17 o
   2  36  -4       57.61       49.74    293.34 o
   4  36  -4    28916.78    26950.70   1775.88 o
   6  36  -4      297.96      365.75    349.66 o
   2  38  -4    31115.73    31133.55   1421.31 o
   4  38  -4      618.43      324.85    199.07 o
   6  38  -4     6591.47     5339.96    534.19 o
   0  40  -4    25751.13    26302.89   1488.73 o
   2  40  -4     1048.78     1550.80    262.24 o
   4  40  -4    12533.36    11885.30    720.75 o
   6  40  -4      115.99       54.20    275.97 o
   2  42  -4    16142.36    16507.12    964.59 o
   4  42  -4      677.91      519.38    316.75 o
   6  42  -4     7192.65     7517.20    592.75 o
   0  44  -4    15659.46    13922.50   1226.34 o
   2  44  -4      323.76     -246.09    220.11 o
   4  44  -4     7911.57     7958.39    664.73 o
   2  46  -4     9096.25     8135.62    537.89 o
   4  46  -4      506.76      330.77    249.97 o
   0  48  -4    13675.53    15717.83   1101.40 o
   2  48  -4       91.55      126.74    228.02 o
   4  48  -4     4686.41     6389.47    565.05 o
   2  50  -4     5864.09     6236.75    542.23 o
   0  52  -4     5464.30     6321.04    788.06 o
   2  52  -4      177.93      283.84    310.85 o
   1   1  -3    61572.50    65659.37   1514.17 o
   3   1  -3   128487.05   142772.98   3076.94 o
   5   1  -3    33507.78    36222.25   1331.06 o
   7   1  -3    26231.61    24086.78   1830.92 o
   9   1  -3    12668.73    12032.46    756.49 o
   1   3  -3    93179.84   101467.69   2437.69 o
   3   3  -3   198081.64   216818.97   4853.03 o
   5   3  -3    50339.26    54679.00   1564.10 o
   7   3  -3    11328.17    10505.24    507.44 o
   9   3  -3    10970.16    10808.60    949.88 o
   1   5  -3    31147.05    34105.57    936.30 o
   3   5  -3   129035.43   136279.66   2702.69 o
   5   5  -3    48403.82    52317.97   1448.85 o
   7   5  -3    50531.37    48513.95   1896.56 o
   9   5  -3    13177.91    12678.12   1087.58 o
   1   7  -3   470073.72   488611.28  10737.90 o
   3   7  -3   242468.98   250367.36   5456.51 o
   5   7  -3    42715.20    47474.00   1713.22 o
   7   7  -3    27807.26    28962.88   1342.33 o
   9   7  -3     8999.97     7921.10    610.25 o
   1   9  -3   336272.97   360321.75   7741.74 o
   3   9  -3    49818.88    49430.14   1301.49 o
   5   9  -3    64577.61    62992.18   1927.43 o
   7   9  -3    21839.04    22843.84    984.06 o
   9   9  -3    13577.18    14607.57   1532.96 o
   1  11  -3   292506.94   309950.13   6814.83 o
   3  11  -3    73135.25    73123.74   2082.79 o
   5  11  -3    55611.42    56202.42   2376.00 o
   7  11  -3    21260.74    20686.69   1061.72 o
   9  11  -3     6836.90     5703.36    724.29 o
   1  13  -3   176064.58   189725.69   3604.38 o
   3  13  -3    32207.28    29994.31    909.13 o
   5  13  -3    79544.98    74943.72   2039.13 o
   7  13  -3    26495.17    27119.79   1499.78 o
   9  13  -3     6214.67     6207.33    799.89 o
   1  15  -3   169261.95   168950.48   3546.29 o
   3  15  -3    30219.11    28932.77    754.83 o
   5  15  -3    38133.76    36179.30   1447.43 o
   7  15  -3    12161.98    12937.39   1853.94 o
   9  15  -3     4447.43     4597.48    669.45 o
   1  17  -3    88989.03    82762.01   1574.19 o
   3  17  -3    51971.92    48452.68   1106.07 o
   5  17  -3    21935.84    20619.55    925.37 o
   7  17  -3    14170.48    13697.20   1227.94 o
   9  17  -3     4126.00     3448.22    672.91 o
   1  19  -3    48887.33    46538.40   1601.27 o
   3  19  -3    25418.93    24236.97   1085.91 o
   5  19  -3    36862.52    35108.21   1142.60 o
   7  19  -3    15620.49    13977.83   1052.01 o
   9  19  -3     4978.34     6082.05   1917.24 o
   1  21  -3   107824.80   106316.70   2323.96 o
   3  21  -3    40073.21    36715.11   1130.67 o
   5  21  -3    41405.36    35928.36   1085.93 o
   7  21  -3     9541.50    10870.02    837.92 o
   9  21  -3     4451.95     4886.99    600.96 o
   1  23  -3    63996.67    61203.77   1377.65 o
   3  23  -3    33628.41    28654.41    988.11 o
   5  23  -3    34447.90    29148.86   1671.44 o
   7  23  -3    18015.15    16632.86    936.36 o
   9  23  -3     4669.41     4474.08    568.92 o
   1  25  -3    90146.79    85032.41   2361.39 o
   3  25  -3    45207.76    39974.28   1267.50 o
   5  25  -3    28272.81    25873.64   1239.88 o
   7  25  -3     6492.73     5658.08    963.34 o
   9  25  -3     4692.40     4420.73    573.52 o
   1  27  -3    37002.49    33052.22   1097.95 o
   3  27  -3    33551.41    30950.77   1896.96 o
   5  27  -3    43531.89    42928.83   2854.94 o
   7  27  -3    11530.50     9978.31    678.25 o
   9  27  -3     6066.46     4917.61    877.71 o
   1  29  -3    33126.09    30934.56   1060.09 o
   3  29  -3    53319.08    50387.88   1857.74 o
   5  29  -3    14947.40    13215.13   1084.55 o
   7  29  -3    10810.08    10463.55    986.58 o
   1  31  -3    13688.55    12280.88    595.67 o
   3  31  -3    38574.08    36769.24   2038.37 o
   5  31  -3     6166.79     5987.24    546.51 o
   7  31  -3     7729.86     7371.42   1384.31 o
   1  33  -3    22830.22    22914.49    901.32 o
   3  33  -3    26289.61    24152.37   1384.15 o
   5  33  -3     5856.42     6849.59    493.78 o
   7  33  -3     4664.68     4471.41    639.99 o
   1  35  -3    15755.03    14122.37    671.51 o
   3  35  -3    26776.25    24965.87   1174.65 o
   5  35  -3     4782.43     4390.45    393.03 o
   7  35  -3     6512.63     6812.62    790.74 o
   1  37  -3     5628.74     4992.12    704.64 o
   3  37  -3     9064.11     8586.53    605.46 o
   5  37  -3     5990.17     5950.96    427.96 o
   7  37  -3     4247.20     4587.10    662.32 o
   1  39  -3    29413.08    30443.94   1310.05 o
   3  39  -3    12973.50    13618.27    757.40 o
   5  39  -3     4015.87     4408.44   1155.36 o
   7  39  -3     1659.02      915.35    431.49 o
   1  41  -3     9599.49     9519.52    535.31 o
   3  41  -3     7710.16     8714.69   1017.53 o
   5  41  -3     4532.46     5124.31    631.38 o
   1  43  -3    14865.46    16443.80    825.84 o
   3  43  -3     8353.96     8610.93    593.63 o
   5  43  -3     5249.18     5739.71    455.24 o
   1  45  -3     9016.98     9692.19    606.56 o
   3  45  -3     5411.45     5432.35    464.87 o
   5  45  -3     4789.60     3943.63    592.02 o
   1  47  -3     6655.44     6455.15    527.08 o
   3  47  -3     2787.68     3273.42    296.84 o
   5  47  -3     2858.53     2284.45    371.45 o
   1  49  -3     8707.72     9590.10   1006.96 o
   3  49  -3     2443.35     2484.26    293.16 o
   1  51  -3     1579.00     1599.89    295.50 o
   3  51  -3      654.88      862.17    292.04 o
   1  53  -3     1836.41     2802.96    374.18 o
   2   0  -2   402485.66   461842.06  13748.78 o
   6   0  -2    99409.77   105005.18   4480.23 o
  10   0  -2    11722.80    11471.77   1074.73 o
   0   2  -2   268653.44   291469.56  42237.57 o
   2   2  -2     4788.37     5997.69    393.12 o
   4   2  -2   139657.09   160247.13   3749.07 o
   6   2  -2      424.38      254.29    171.40 o
   8   2  -2    40071.80    38181.57   2246.05 o
  10   2  -2       93.63      428.77    356.83 o
   2   4  -2   287577.88   308297.63   8205.15 o
   4   4  -2    33695.88    37217.77   1634.00 o
   6   4  -2    84749.59    83818.05   2315.00 o
   8   4  -2     1614.72     1447.08    478.38 o
  10   4  -2    10920.44    11456.77   1120.28 o
   0   6  -2   721907.06   731422.44  27751.93 o
   2   6  -2    34779.37    42401.09   1253.15 o
   4   6  -2   172192.86   190973.78   5211.91 o
   6   6  -2     7303.30     7415.43    437.07 o
   8   6  -2    37749.51    39462.99   3277.06 o
  10   6  -2     1357.45     1503.23    445.43 o
   2   8  -2   205251.36   202380.84   4712.15 o
   4   8  -2    26228.48    27544.33   1251.72 o
   6   8  -2    80742.77    80263.15   3403.63 o
   8   8  -2     1676.71     2122.78    386.09 o
  10   8  -2    12168.29    12786.84   1258.26 o
   0  10  -2   147291.58   136798.63   4142.14 o
   2  10  -2     2688.40     2919.06    146.96 o
   4  10  -2   147980.86   144745.27   3009.30 o
   6  10  -2     1943.85     2190.04    173.36 o
   8  10  -2    24883.41    27046.49   1894.87 o
  10  10  -2      280.29      -83.14    415.49 o
   2  12  -2   217612.64   216591.72   6108.40 o
   4  12  -2     8250.99     8636.59    420.80 o
   6  12  -2    48698.04    49057.00   1639.06 o
   8  12  -2      347.92     -133.00    401.20 o
  10  12  -2     8668.35     7973.05    987.86 o
   0  14  -2   228620.59   209124.89   6227.38 o
   2  14  -2     1303.32     1097.90    176.67 o
   4  14  -2   126385.56   115340.27   4167.56 o
   6  14  -2     5575.49     5715.69    549.51 o
   8  14  -2    26598.43    27186.13   1933.65 o
  10  14  -2      315.38      405.72    601.42 o
   2  16  -2   200555.77   194942.56   5208.22 o
   4  16  -2       41.74       44.09    132.21 o
   6  16  -2    73652.33    71420.85   2721.18 o
   8  16  -2      375.59      385.43    363.36 o
  10  16  -2    11675.70    11221.53   1096.66 o
   0  18  -2   174044.66   162207.92   4391.27 o
   2  18  -2     4475.20     4817.35    237.77 o
   4  18  -2   111713.89   101888.55   3142.68 o
   6  18  -2     3606.89     3268.32    205.33 o
   8  18  -2    18083.38    20688.67   1813.49 o
  10  18  -2        8.79        0.01    353.17 o
   2  20  -2   172032.73   161233.78   3397.93 o
   4  20  -2     5278.43     5342.68    267.96 o
   6  20  -2    73167.66    66530.34   2872.80 o
   8  20  -2      241.11      369.48    368.33 o
   0  22  -2   164695.58   150480.23   3926.21 o
   2  22  -2     9879.17    10646.79    372.30 o
   4  22  -2    75173.45    70461.66   1878.19 o
   6  22  -2     2203.30     2200.18    246.10 o
   8  22  -2    18705.60    16633.56   1384.97 o
   2  24  -2    73574.89    65284.43   1757.69 o
   4  24  -2     8601.93     7911.66    703.62 o
   6  24  -2    22391.15    22834.15    896.00 o
   8  24  -2      443.63      466.27    466.27 o
   0  26  -2   104753.16    91926.39   5643.82 o
   2  26  -2     5952.32     4839.12    355.06 o
   4  26  -2    57974.36    51823.39   2815.29 o
   6  26  -2     3895.48     4131.70    333.25 o
   8  26  -2    14429.76    14416.24   1210.12 o
   2  28  -2    64595.89    59991.86   2123.72 o
   4  28  -2     2871.35     2750.60    422.14 o
   6  28  -2    34923.85    35499.89   1835.97 o
   8  28  -2      259.15        0.00    438.52 o
   0  30  -2    84419.52    82227.40   3267.78 o
   2  30  -2     2392.37     2585.38    514.95 o
   4  30  -2    40373.24    37997.25   1530.90 o
   6  30  -2     2291.42     1926.04    243.25 o
   8  30  -2    12570.13    15645.79   1452.19 o
   2  32  -2    48870.39    43116.01   1661.70 o
   4  32  -2      254.73      567.84    285.34 o
   6  32  -2    22907.40    25717.72   1361.95 o
   8  32  -2      111.80      252.56    351.45 o
   0  34  -2    58131.29    54814.34   4017.12 o
   2  34  -2      158.71      437.32    238.55 o
   4  34  -2    29487.40    27478.93   1268.67 o
   6  34  -2      217.17     -191.70    259.81 o
   8  34  -2     7985.19     9313.85   1074.84 o
   2  36  -2    46237.45    46985.56   1767.02 o
   4  36  -2     1130.47      632.03    225.53 o
   6  36  -2    13717.38    12744.76   1073.97 o
   8  36  -2      557.21     1200.42    600.34 o
   0  38  -2    12997.17    15131.37   1094.01 o
   2  38  -2      902.32      897.54    299.19 o
   4  38  -2    16958.98    16287.01   1025.73 o
   6  38  -2      486.76      697.37    296.91 o
   2  40  -2    28821.25    27428.84   1337.69 o
   4  40  -2     2570.16     1974.97    323.00 o
   6  40  -2     8148.29     9343.41    663.81 o
   0  42  -2    28075.69    28437.19   1683.20 o
   2  42  -2      322.91      403.16    268.79 o
   4  42  -2    16428.71    16985.57    987.63 o
   6  42  -2        7.24      364.34    252.38 o
   2  44  -2    13485.27    14410.52    753.75 o
   4  44  -2      271.82     -116.76    274.59 o
   6  44  -2     5647.92     6026.07    802.55 o
   0  46  -2    13685.87    14103.64   1271.43 o
   2  46  -2      343.30      151.39    219.11 o
   4  46  -2     9219.20     8545.30    752.49 o
   2  48  -2     7987.24     8865.01    674.88 o
   4  48  -2      107.80       88.11    264.74 o
   0  50  -2     9356.43    11503.10    950.31 o
   2  50  -2       45.65      435.30    234.49 o
   4  50  -2     5119.58     5047.28    464.45 o
   2  52  -2     4593.47     5719.48    581.32 o
   0  54  -2     6885.76     8791.70    985.86 o
   1   1  -1   239012.67   288339.13  11523.64 o
   3   1  -1    51789.10    58302.20   1394.43 o
   5   1  -1    97142.98   109508.50   3113.06 o
   7   1  -1    17034.24    16659.06    735.73 o
   9   1  -1     9009.84    10058.64    530.06 o
   1   3  -1   133304.56   108748.07  13467.80 o
   3   3  -1   104162.83   115334.73   2917.46 o
   5   3  -1    95480.66   101833.74   2162.89 o
   7   3  -1    21643.49    23447.87    869.02 o
   9   3  -1    13251.62    12111.24    871.88 o
   1   5  -1   241717.47   224634.09  11571.47 o
   3   5  -1   131111.16   139767.77   2939.96 o
   5   5  -1    57891.39    64397.86   1685.59 o
   7   5  -1     5903.11     6010.30    405.59 o
   9   5  -1     6200.98     5838.62    506.75 o
   1   7  -1   312415.97   305091.66   6998.62 o
   3   7  -1    73849.53    75868.91   1713.78 o
   5   7  -1   115495.60   124055.05   3373.02 o
   7   7  -1    54069.34    59759.41   2673.35 o
   9   7  -1    13552.28    12966.41   1173.82 o
   1   9  -1   196610.59   189024.05   4216.92 o
   3   9  -1   121787.84   117347.70   3454.50 o
   5   9  -1    25111.45    23835.87   1369.77 o
   7   9  -1    19077.27    18356.33    766.23 o
   9   9  -1    11051.89    10768.32    929.88 o
   1  11  -1    37742.39    35606.91   1014.08 o
   3  11  -1   153889.23   155037.25   3032.95 o
   5  11  -1    42395.45    41978.67   1467.22 o
   7  11  -1    50967.48    51053.92   3779.90 o
   9  11  -1    11766.41    11596.51    970.45 o
   1  13  -1   114960.30   116186.86   3280.90 o
   3  13  -1   193599.41   192286.27   5123.26 o
   5  13  -1    27516.03    26259.45    956.83 o
   7  13  -1    39076.13    41999.16   2114.45 o
   9  13  -1     6735.19     6493.82    832.79 o
   1  15  -1    90239.63    80708.99   2025.51 o
   3  15  -1    63179.52    57041.80   1244.18 o
   5  15  -1    36131.76    31990.85   1092.62 o
   7  15  -1    30406.48    31812.78   1621.22 o
   9  15  -1    12519.79    13001.48   1223.04 o
   1  17  -1    79095.95    72134.24   1593.51 o
   3  17  -1    65295.91    61251.20   1263.25 o
   5  17  -1    34862.58    32317.96   1358.39 o
   7  17  -1    23984.23    19616.32   3360.21 o
   9  17  -1     6485.93     6062.28    889.88 o
   1  19  -1    74383.11    71830.27   2068.85 o
   3  19  -1   108233.65   105501.48   2088.52 o
   5  19  -1    22837.66    20428.74    744.62 o
   7  19  -1    14658.58    14554.11    790.77 o
   9  19  -1     5323.00     5973.09    538.77 o
   1  21  -1    67370.04    65176.64   1550.97 o
   3  21  -1    57992.57    51588.45   1724.41 o
   5  21  -1    37465.74    36873.11    942.44 o
   7  21  -1    22651.93    23380.96   2385.60 o
   9  21  -1     7556.31     7980.46    687.38 o
   1  23  -1    75715.70    68653.29   1943.98 o
   3  23  -1    62735.70    59819.46   1489.94 o
   5  23  -1    16603.62    16385.92    821.84 o
   7  23  -1    10861.76    10424.75   1340.74 o
   9  23  -1     5120.06     4568.73    579.37 o
   1  25  -1    33482.27    28820.46   1624.29 o
   3  25  -1    30665.56    28054.76   1798.50 o
   5  25  -1    30217.75    26948.26    856.17 o
   7  25  -1    14344.05    13132.40   1053.65 o
   9  25  -1     9063.20    10265.47    951.00 o
   1  27  -1    76469.01    71166.80   2551.77 o
   3  27  -1    45705.69    42028.04   1384.37 o
   5  27  -1    19686.03    19398.30   1236.91 o
   7  27  -1     4278.09     3773.54   1190.67 o
   9  27  -1     4093.29     3979.54    797.31 o
   1  29  -1    37779.25    35912.30   1319.46 o
   3  29  -1    30402.23    30314.02   1361.38 o
   5  29  -1    31529.70    31076.28   1281.57 o
   7  29  -1    10981.39    12460.89   1050.62 o
   9  29  -1     4424.52     5338.18    559.35 o
   1  31  -1    50149.17    45611.97   1499.55 o
   3  31  -1    12607.42    12119.82    509.42 o
   5  31  -1    19420.06    20284.63   1225.88 o
   7  31  -1     1942.51     1980.88    395.45 o
   1  33  -1    39060.34    36451.37   1413.65 o
   3  33  -1    11916.64    11099.11    611.04 o
   5  33  -1    19118.18    18578.31   1086.34 o
   7  33  -1     4186.65     4089.28    683.49 o
   1  35  -1    25489.34    24717.45    889.85 o
   3  35  -1    13506.49    13343.56    661.61 o
   5  35  -1    20572.17    21881.54   1192.10 o
   7  35  -1     8096.46     8473.45   1024.86 o
   1  37  -1    17483.44    15514.06    662.26 o
   3  37  -1    13594.81    13812.15    781.85 o
   5  37  -1     5983.06     6604.47    811.18 o
   7  37  -1     3000.12     1700.69    850.63 o
   1  39  -1     9398.50    10364.93    561.39 o
   3  39  -1     9651.20     8846.74    657.33 o
   5  39  -1     8191.35     7817.79    526.92 o
   7  39  -1     8151.15     5950.69   1233.42 o
   1  41  -1    15647.73    17022.19    922.93 o
   3  41  -1     9271.41     8002.79    593.05 o
   5  41  -1     4086.20     4547.86    403.60 o
   7  41  -1     2840.65     3057.71    626.35 o
   1  43  -1     8590.41     9650.70    525.34 o
   3  43  -1    10644.47    11777.37    833.78 o
   5  43  -1     5182.31     5395.81    433.55 o
   1  45  -1     6423.35     6618.79    429.21 o
   3  45  -1     8363.87     8443.63    557.78 o
   5  45  -1     1951.05     1333.68    415.07 o
   1  47  -1     4685.85     4619.50    409.60 o
   3  47  -1     5601.71     6075.20    638.13 o
   5  47  -1     2331.86     3837.11    507.37 o
   1  49  -1     6137.60     6514.49    535.08 o
   3  49  -1     4652.94     4634.87    404.60 o
   1  51  -1     2030.37     3348.37    375.32 o
   3  51  -1     3121.16     3672.40    381.48 o
   1  53  -1     2774.30     2534.28    488.95 o
   3  53  -1     2515.89     2679.70   1134.08 o
   1  55  -1     3277.40     1536.96    576.42 o
   4   0   0   251902.09   279562.44  19914.52 o
   8   0   0    15326.67    16648.25   1350.16 o
   2   2   0   113480.51   123446.45   3186.60 o
   4   2   0    17318.39    20574.76    677.86 o
   6   2   0   136378.67   141393.14   4234.84 o
   8   2   0     1118.98     1077.57    176.83 o
  10   2   0    19336.09    17834.25   1667.63 o
   2   4   0    57967.57    61886.33   1818.62 o
   4   4   0   187632.20   204989.58   4149.61 o
   6   4   0     1826.64     1902.24    210.88 o
   8   4   0    25015.86    22989.84   1671.16 o
  10   4   0      414.58      361.44    250.43 o
   2   6   0   182865.63   182057.92   3737.06 o
   4   6   0     5813.69     6597.13    219.64 o
   6   6   0    76502.57    77296.46   2842.19 o
   8   6   0      631.57      812.47    270.88 o
  10   6   0    10913.27    11396.69   1638.28 o
   0   8   0   102839.03   102549.87   3853.57 o
   2   8   0    27300.71    28516.11    698.39 o
   4   8   0    64965.24    64276.83   2549.41 o
   6   8   0     2787.11     3028.47    196.52 o
   8   8   0    34948.82    35429.37   3503.36 o
  10   8   0     1704.13     1566.12    286.55 o
   2  10   0   294067.88   289381.56   7306.82 o
   4  10   0    24750.82    24815.17    647.96 o
   6  10   0    46729.95    48749.27   1915.63 o
   8  10   0        0.78      361.56    266.13 o
  10  10   0     9127.76     7761.99    691.54 o
   0  12   0    11758.25     9171.79    483.54 o
   2  12   0    24749.79    27030.28    732.45 o
   4  12   0   190901.17   192268.89   5361.44 o
   6  12   0     2627.83     2644.34    237.34 o
   8  12   0    31739.99    34625.88   2774.66 o
  10  12   0      171.54      718.77    352.07 o
   2  14   0   462037.66   434196.06   9879.76 o
   4  14   0     3278.72     3588.83    175.36 o
   6  14   0    86834.88    85736.05   2743.09 o
   8  14   0        5.91      176.94    235.96 o
  10  14   0     8314.45     9502.23    741.36 o
   0  16   0   102564.29    97067.70   4807.14 o
   2  16   0    19313.94    19371.30    843.55 o
   4  16   0   131437.14   126135.93   2630.12 o
   6  16   0     4543.88     4476.80    334.64 o
   8  16   0    42235.81    42936.32   2594.45 o
  10  16   0       24.85     -813.22    610.00 o
   2  18   0   265550.03   246464.41   5327.88 o
   4  18   0      543.32      547.87    140.82 o
   6  18   0    30961.19    31064.60   1252.06 o
   8  18   0        0.00        0.00    511.43 o
  10  18   0     8331.62     8416.70   1077.77 o
   0  20   0    31800.62    26397.20   1263.74 o
   2  20   0    41549.28    42868.46   1081.19 o
   4  20   0   131576.56   119441.02   2482.24 o
   6  20   0     1198.86     1115.44    157.82 o
   8  20   0    39897.41    45039.07   5079.81 o
   2  22   0   155483.58   139776.83   2948.45 o
   4  22   0     9937.82     9418.79    514.90 o
   6  22   0    35782.50    34201.41   1115.39 o
   8  22   0      283.91      246.29    348.31 o
   0  24   0   209424.16   188614.27   8308.79 o
   2  24   0    31449.30    31517.24    862.97 o
   4  24   0    52054.55    50123.17   1449.68 o
   6  24   0     3147.66     3563.62    369.10 o
   8  24   0    13009.62    13283.95   1666.86 o
   2  26   0    68193.36    63281.16   1751.18 o
   4  26   0     3184.99     3023.23    314.18 o
   6  26   0    28415.24    27220.93   2089.32 o
   8  26   0       25.91       46.74    390.15 o
   0  28   0   125219.18   113495.94   5623.43 o
   2  28   0      200.60      150.25    156.33 o
   4  28   0    46900.99    41101.14   1565.00 o
   6  28   0      229.32      -92.28    319.59 o
   8  28   0     9901.05    10700.13   1036.40 o
   2  30   0    33042.83    30180.94   1112.44 o
   4  30   0      878.08      370.25    366.05 o
   6  30   0    22976.65    24107.48   1274.58 o
   8  30   0       15.77      109.57    309.85 o
   0  32   0   131563.80   119414.39   5938.01 o
   2  32   0       21.83      428.14    354.75 o
   4  32   0    29463.09    28597.54   1214.89 o
   6  32   0       59.39      105.83    201.59 o
   8  32   0     6997.06     8970.11    902.58 o
   2  34   0    31692.91    28597.22   2136.48 o
   4  34   0       83.10       60.70    271.46 o
   6  34   0    30250.53    32468.57   1476.80 o
   8  34   0       66.06       82.39    343.93 o
   0  36   0    99447.16    98536.51   5021.42 o
   2  36   0      789.59      537.16    211.97 o
   4  36   0    40870.49    40984.05   1882.47 o
   6  36   0      716.25      488.33    244.08 o
   8  36   0     3544.90     3762.45    664.14 o
   2  38   0    26999.46    25578.59   1518.77 o
   4  38   0        0.65      138.50    195.89 o
   6  38   0    18231.32    19536.25   1468.99 o
   0  40   0    30028.11    30645.56   1736.35 o
   2  40   0     1790.66      867.43    289.13 o
   4  40   0    15426.13    16152.36    909.88 o
   6  40   0      625.53     1452.37    428.56 o
   2  42   0    23189.59    21690.80   1047.15 o
   4  42   0     1287.21     1311.70    269.49 o
   6  42   0     7233.41     7806.03   1085.44 o
   0  44   0     1202.51     1551.35   1080.23 o
   2  44   0      528.98      561.22    283.41 o
   4  44   0     7513.71     7971.17    496.39 o
   6  44   0      146.99      494.27    614.88 o
   2  46   0    16853.52    18612.34    966.48 o
   4  46   0      179.69      509.78    247.60 o
   0  48   0    10105.15    10775.96    776.05 o
   2  48   0      132.02      115.96    347.88 o
   4  48   0     6698.17     8271.47    761.63 o
   2  50   0    11492.21    13038.31    729.64 o
   4  50   0      301.21       90.17    266.14 o
   0  52   0     8004.84     9053.98    972.09 o
   2  52   0        5.95      197.87    241.45 o
   2  54   0     4658.54     5157.81    502.31 o
   1   1   1   220955.09    34394.07  58496.42 o
   3   1   1    31927.49    34679.30   1110.20 o
   5   1   1   103273.81   109890.99   2316.28 o
   7   1   1    16838.57    16550.00    564.72 o
   9   1   1     9044.55     8244.56    856.27 o
   1   3   1   114944.48    99221.79   8959.65 o
   3   3   1    94671.80   111651.78   2372.24 o
   5   3   1    97701.40   104460.53   2968.65 o
   7   3   1    22594.09    23532.25    901.49 o
   9   3   1    10397.95     8981.43    624.82 o
   1   5   1   274806.16   277846.06   7518.79 o
   3   5   1   131305.28   136824.20   5322.85 o
   5   5   1    65166.31    68043.74   1785.12 o
   7   5   1     6930.32     7524.44    441.61 o
   9   5   1     6472.57     6394.56    503.56 o
   1   7   1   324989.78   325613.69   8801.58 o
   3   7   1    70480.45    71469.73   2497.00 o
   5   7   1   116470.26   127941.98   3913.77 o
   7   7   1    56671.53    62381.02   2806.19 o
   9   7   1    10816.97    10631.22    709.62 o
   1   9   1   181432.70   178065.75   4015.73 o
   3   9   1   122593.98   128176.71   3921.03 o
   5   9   1    27469.82    28268.85   1254.85 o
   7   9   1    26801.10    28981.62   1399.94 o
   9   9   1    13283.51    11565.42   2846.82 o
   1  11   1    61664.18    60655.54   1635.89 o
   3  11   1   160340.50   159437.39   3174.43 o
   5  11   1    43758.25    47108.77   1873.08 o
   7  11   1    41517.75    43162.00   1902.56 o
   9  11   1    10447.01    12734.74   2175.75 o
   1  13   1   106197.42   101963.77   2187.15 o
   3  13   1   201453.84   198638.33   4352.56 o
   5  13   1    21765.96    22010.60    726.70 o
   7  13   1    36877.27    36859.20   2128.62 o
   9  13   1     8016.94     7551.28   1123.64 o
   1  15   1    89383.81    81192.77   1822.45 o
   3  15   1    70466.89    64316.94   1262.77 o
   5  15   1    25380.52    24244.18    816.85 o
   7  15   1    27987.60    30225.86   1690.18 o
   9  15   1    14701.81    14550.20   2388.26 o
   1  17   1    75304.46    69433.35   1546.99 o
   3  17   1    63819.18    59449.60   1344.98 o
   5  17   1    30027.81    31193.45   1078.95 o
   7  17   1    23152.19    22482.98   1349.84 o
   9  17   1     7825.53     6330.74    918.54 o
   1  19   1    72558.92    67987.55   1434.52 o
   3  19   1   117564.30   113732.48   2311.49 o
   5  19   1    22971.32    22958.60    793.17 o
   7  19   1    14931.83    14857.16    906.23 o
   9  19   1     7127.68     5664.92    720.51 o
   1  21   1    67283.84    65146.24   1444.91 o
   3  21   1    62391.53    56481.57   1393.91 o
   5  21   1    37295.90    36968.55   1282.63 o
   7  21   1    19427.92    19473.32   1534.35 o
   9  21   1     7500.15     8655.74   1555.96 o
   1  23   1    72101.84    63423.65   1809.14 o
   3  23   1    62139.02    58488.75   1585.09 o
   5  23   1    14871.70    14432.48    707.73 o
   7  23   1    13506.07    14240.00    982.99 o
   9  23   1     5878.77     7318.01   1078.94 o
   1  25   1    38780.11    34186.36    897.58 o
   3  25   1    29631.20    26492.60    784.29 o
   5  25   1    28192.18    27284.46   1446.33 o
   7  25   1    13775.67    13553.85    865.69 o
   9  25   1     7890.43     7779.66    753.48 o
   1  27   1    70709.23    65361.34   1681.31 o
   3  27   1    47204.10    43800.62   1224.56 o
   5  27   1    21881.92    21964.60   1261.61 o
   7  27   1     6530.51     5811.88    619.56 o
   9  27   1     3943.77     3403.37    582.93 o
   1  29   1    40136.62    36413.81   1352.48 o
   3  29   1    31455.29    29328.09   1287.60 o
   5  29   1    34134.95    33194.56   1519.59 o
   7  29   1    11623.34    12382.19   1199.82 o
   9  29   1     3192.48     4171.87    791.77 o
   1  31   1    48240.56    41060.00   1728.75 o
   3  31   1     9209.05     8242.03    486.83 o
   5  31   1    20951.76    20964.17    966.15 o
   7  31   1     3939.99     3517.82    508.40 o
   1  33   1    39368.75    35834.77   1367.31 o
   3  33   1    11109.72    10767.38    626.29 o
   5  33   1    17613.01    17340.19   1747.11 o
   7  33   1     6108.31     5725.67    727.10 o
   1  35   1    26353.53    26258.30    982.75 o
   3  35   1    10779.71    11164.00    573.87 o
   5  35   1    21290.31    20883.58   1113.12 o
   7  35   1     6660.16     6007.07    749.68 o
   1  37   1    16465.84    16128.59    680.70 o
   3  37   1    12267.69    11931.20   1124.83 o
   5  37   1     7118.27     7073.64    813.92 o
   7  37   1     1975.74     1910.32    849.39 o
   1  39   1     8977.81     9668.79    489.82 o
   3  39   1     8186.99     8229.25    566.69 o
   5  39   1     8380.72     9020.45    792.72 o
   7  39   1     7778.47     6801.43    946.59 o
   1  41   1    17091.44    16355.19   1764.76 o
   3  41   1     8666.52    10482.77    573.46 o
   5  41   1     4787.88     4414.23    515.45 o
   7  41   1     2619.55     2188.42    562.94 o
   1  43   1    11264.39    13202.13   1602.99 o
   3  43   1    11695.45    13028.73    732.69 o
   5  43   1     4935.13     5559.47    600.91 o
   1  45   1     5664.85     6459.88    443.40 o
   3  45   1     8512.81     9339.72   1036.11 o
   5  45   1     2252.39     1181.75    434.75 o
   1  47   1     5723.36     5974.05    449.29 o
   3  47   1     6081.36     6067.53    719.26 o
   5  47   1     2311.42     2102.09    596.90 o
   1  49   1     4967.54     5604.03    432.85 o
   3  49   1     4678.16     5942.53    456.85 o
   1  51   1     1621.74     1536.99    397.87 o
   3  51   1     3620.17     5082.63    676.53 o
   1  53   1     2698.07     3790.35    730.00 o
   3  53   1     2711.13     3504.11    779.14 o
   1  55   1     2648.33     4031.54    769.65 o
   2   0   2   383406.53   427966.88  21772.40 o
   6   0   2   109710.46    37957.05  36880.15 o
   0   2   2   227252.23   163285.19  40122.43 o
   2   2   2     4937.68     5748.16    188.17 o
   4   2   2   121217.48   114775.83   7542.00 o
   6   2   2      421.59      707.14    176.78 o
   8   2   2    36397.36    35941.84   3925.43 o
   2   4   2   254438.22   261860.83   9490.68 o
   4   4   2    33963.18    39635.15   1035.69 o
   6   4   2   100843.81   108159.93   5017.72 o
   8   4   2     1601.11     1473.35    570.88 o
   0   6   2   774893.56   767140.94  22735.86 o
   2   6   2    34330.07    37226.86   1629.33 o
   4   6   2   182374.13   186676.33  12477.24 o
   6   6   2     7415.47     6516.71   1154.25 o
   8   6   2    32777.29    33376.65   3270.39 o
  10   6   2     1409.76     1076.27    645.83 o
   2   8   2   234652.53   232931.42   9140.55 o
   4   8   2    25947.99    27956.41   1082.77 o
   6   8   2    82270.95    85547.88   6545.76 o
   8   8   2     1630.67      842.89    561.92 o
  10   8   2    12864.11     9863.33   1717.35 o
   0  10   2   182273.16   181957.52   6437.17 o
   2  10   2     2706.63     2998.66    322.71 o
   4  10   2   150345.05   162247.48   3791.14 o
   6  10   2     1977.52     1922.89    155.01 o
   8  10   2    26518.58    25170.76   1875.64 o
  10  10   2      250.83        0.00    426.19 o
   2  12   2   212120.59   211021.36   4809.59 o
   4  12   2     8348.75     8171.95    513.04 o
   6  12   2    42125.81    42730.17   2051.69 o
   8  12   2      342.40      834.64    556.42 o
  10  12   2     8958.25     5281.04    846.22 o
   0  14   2   203723.86   185181.86   7911.58 o
   2  14   2     1307.69     1372.25    163.66 o
   4  14   2   130889.05   127067.05   3528.52 o
   6  14   2     5691.71     5663.50    382.47 o
   8  14   2    32138.43    31916.63   3758.95 o
  10  14   2      296.15      208.72    626.17 o
   2  16   2   218229.77   212983.59   5838.35 o
   4  16   2       45.56      197.10    124.56 o
   6  16   2    53232.78    52445.56   1911.80 o
   8  16   2      369.76      269.80    539.59 o
   0  18   2   160217.44   152071.86   5896.20 o
   2  18   2     4362.83     4381.68    256.23 o
   4  18   2   111859.64   106784.65   3318.47 o
   6  18   2     3620.64     3568.64    226.94 o
   8  18   2    20825.79    20011.29   2375.85 o
   2  20   2   174511.14   165940.73   3716.96 o
   4  20   2     5352.33     5578.87    341.97 o
   6  20   2    63567.52    61085.82   2141.30 o
   8  20   2      226.69        0.00    514.76 o
   0  22   2   151367.63   147064.84   5528.40 o
   2  22   2    10309.99    10499.89    420.86 o
   4  22   2    78262.09    72612.97   1911.41 o
   6  22   2     2291.04     2030.49    198.97 o
   8  22   2    20623.65    19286.54   1782.35 o
   2  24   2    80773.69    71530.74   1728.46 o
   4  24   2     8717.86     9392.52    421.12 o
   6  24   2    26514.95    25698.80   1773.48 o
   8  24   2      422.31      605.39    342.45 o
   0  26   2   101859.70    96365.13   5524.13 o
   2  26   2     5777.45     5833.35    650.12 o
   4  26   2    56087.43    55105.00   2443.74 o
   6  26   2     3954.25     4259.54    890.59 o
   8  26   2    14626.03    14477.21   1845.67 o
   2  28   2    62515.11    55489.34   1850.82 o
   4  28   2     2915.27     2415.56    443.52 o
   6  28   2    42783.14    43214.08   3151.23 o
   8  28   2      247.74        0.00    319.72 o
   0  30   2    89465.50    90125.13   7397.08 o
   2  30   2     2391.54     2831.29    362.70 o
   4  30   2    40135.84    36707.97   1902.63 o
   6  30   2     2235.23     1293.89    488.02 o
   8  30   2    10296.28     9287.46    974.49 o
   2  32   2    46107.03    41500.58   1659.05 o
   4  32   2      243.77      465.79    254.83 o
   6  32   2    25373.26    24430.33   1559.02 o
   8  32   2      108.84      126.79    415.86 o
   0  34   2    57895.92    59225.48   4176.27 o
   2  34   2      167.34      200.80    425.49 o
   4  34   2    27377.78    25131.26   2384.43 o
   6  34   2      226.03      851.95    344.28 o
   8  34   2     7075.25     7690.64    870.40 o
   2  36   2    40751.38    42643.53   1664.70 o
   4  36   2     1101.18     1136.44    328.09 o
   6  36   2    14760.11    15229.41   1039.62 o
   0  38   2    15587.73    20283.17   1878.08 o
   2  38   2      888.46     1294.01    497.11 o
   4  38   2    15872.97    18108.53   1155.63 o
   6  38   2      508.18      227.23    378.86 o
   2  40   2    27482.97    26915.27   2793.87 o
   4  40   2     2607.05     1950.06    551.82 o
   6  40   2     7855.76     8827.38   1635.82 o
   0  42   2    34108.29    37466.59   4546.97 o
   2  42   2      347.21     -269.09    380.46 o
   4  42   2    17746.98    16893.82   1749.02 o
   6  42   2        4.67        0.00    364.36 o
   2  44   2    13905.73    15955.21   1088.39 o
   4  44   2      250.65      772.00    342.04 o
   6  44   2     5215.22     4500.24    675.00 o
   0  46   2    14486.95    15404.52   1324.19 o
   2  46   2      339.59      672.09    398.20 o
   2  48   2     9291.92    10613.79   1000.66 o
   4  48   2      110.78     -237.81    270.40 o
   0  50   2     6665.70     7151.45   1343.57 o
   2  50   2       44.57      157.58    422.34 o
   4  50   2     4771.62     5037.16    609.77 o
   2  52   2     4674.14     5338.76    807.11 o
   0  54   2     5512.38     4710.89   1092.77 o
   1   1   3    82025.48    94677.53   2349.97 o
   3   1   3   149364.61   168013.67   5100.29 o
   5   1   3    37941.86    42664.63   1880.51 o
   7   1   3    28325.10    32646.10   2408.51 o
   1   3   3   107721.52   119690.13   2787.72 o
   3   3   3   175400.73   204417.09   6710.09 o
   5   3   3    54881.89    60456.89   2192.70 o
   7   3   3    15372.18    15118.54    817.08 o
   1   5   3     8112.88     9955.96    422.40 o
   3   5   3   108630.27   110638.59   5016.61 o
   5   5   3    53640.40    56093.54   2724.23 o
   7   5   3    49552.38    53432.77   2370.64 o
   9   5   3    13329.16    13207.96   1684.61 o
   1   7   3   477018.34   500800.69  10765.33 o
   3   7   3   242243.30   180691.39  32409.57 o
   5   7   3    39536.43    48245.61   1395.41 o
   7   7   3    23011.46    25618.93   2045.46 o
   9   7   3     8353.47     6966.72    962.70 o
   1   9   3   273951.16   285088.81   6692.14 o
   3   9   3    46147.68    46512.96   1028.77 o
   5   9   3    64630.54    63594.43   5499.32 o
   7   9   3    23888.57    25111.75   1104.28 o
   9   9   3    15630.93    13926.70   1685.02 o
   1  11   3   355494.84   368140.88   8052.42 o
   3  11   3    66614.73    68080.12   1572.63 o
   5  11   3    53988.65    60476.27   1603.83 o
   7  11   3    15844.23    17946.54   1509.34 o
   9  11   3     5436.73     6228.99    959.79 o
   1  13   3   175291.34   188344.50   3838.90 o
   3  13   3    34438.07    34148.50    831.10 o
   5  13   3    83323.26    86139.01   2478.62 o
   7  13   3    26665.41    26872.04   1176.08 o
   9  13   3     7914.99     7150.12   1193.34 o
   1  15   3   160559.44   160122.11   3143.67 o
   3  15   3    50377.05    49565.55   1280.88 o
   5  15   3    36474.35    35272.00   1310.11 o
   7  15   3    11786.94    12846.59    839.75 o
   1  17   3    86327.91    80092.50   1953.67 o
   3  17   3    64332.11    60493.72   1513.93 o
   5  17   3    14928.52    13807.85    491.10 o
   7  17   3    14766.45    13039.05   1619.70 o
   9  17   3     4607.18     3257.73    931.29 o
   1  19   3    31885.48    29222.85    889.00 o
   3  19   3    30023.79    29979.28   1098.61 o
   5  19   3    28878.63    27795.31   1044.25 o
   7  19   3    17893.93    18431.90    999.42 o
   9  19   3     5894.17     6390.80   1142.76 o
   1  21   3   121750.20   119595.59   3663.17 o
   3  21   3    42900.74    40976.92   1220.47 o
   5  21   3    36917.84    35040.72   1542.69 o
   7  21   3    10049.47     9503.41    814.90 o
   9  21   3     4546.28     4008.04    891.55 o
   1  23   3    48197.89    43872.78   1599.15 o
   3  23   3    36816.98    36365.32   2350.02 o
   5  23   3    35687.69    33018.68   1235.74 o
   7  23   3    18369.38    18441.02   1319.91 o
   1  25   3   101995.47    94357.99   3172.72 o
   3  25   3    46069.18    42472.46   1903.01 o
   5  25   3    29599.94    29571.68   1537.14 o
   7  25   3     5295.76     4702.79    341.39 o
   1  27   3    33272.04    31527.74   1377.43 o
   3  27   3    27209.56    22961.17   1168.85 o
   5  27   3    45854.09    41398.48   2196.69 o
   7  27   3    13101.64    13665.67   1606.86 o
   1  29   3    39465.28    36622.71   1718.59 o
   3  29   3    49082.26    44695.85   1993.57 o
   5  29   3    14438.57    13980.25    862.92 o
   7  29   3     9418.62     8168.14    610.46 o
   1  31   3    12038.54    11734.57    741.95 o
   3  31   3    35648.88    38206.79   3821.36 o
   5  31   3     7551.84     6699.60    617.72 o
   7  31   3     8254.91    10538.68    951.62 o
   1  33   3    15105.67    14308.29   1200.81 o
   3  33   3    26064.08    25227.84   2318.41 o
   5  33   3     6746.52     6361.39    663.39 o
   7  33   3     5147.50     5535.19    710.03 o
   1  35   3    23579.50    22871.97   1626.21 o
   3  35   3    26085.17    27099.89   1664.98 o
   5  35   3     6009.74     5874.45    433.66 o
   7  35   3     6563.51     5338.03    669.24 o
   1  37   3     6606.98     5727.58    538.36 o
   3  37   3     8156.78     8634.61   1066.81 o
   5  37   3     7102.74     7155.31    548.02 o
   7  37   3     4345.07     4210.74   1324.03 o
   1  39   3    31629.37    35954.62   1763.40 o
   3  39   3    13370.40    12424.92    897.85 o
   5  39   3     4100.64     5078.83    499.34 o
   7  39   3     1561.14     2447.25    612.25 o
   1  41   3     8152.21     8436.52   1983.14 o
   3  41   3     7763.91     7861.49    698.91 o
   5  41   3     4994.79     4975.21    587.38 o
   1  43   3    14452.62    15392.87    966.60 o
   3  43   3     7508.95     6768.95    723.51 o
   5  43   3     5023.85     6591.86    741.14 o
   1  45   3     7613.89     8108.26    708.77 o
   3  45   3     4377.35     5451.82    754.94 o
   5  45   3     4606.35     4278.06    555.00 o
   1  47   3     6958.36     8886.05    840.65 o
   3  47   3     3743.74     3270.40    518.94 o
   5  47   3     2325.10     1804.48    482.05 o
   1  49   3     8951.58    11465.22   1511.26 o
   3  49   3     3230.99     4294.58    590.55 o
   1  51   3     1341.69     2111.97    974.95 o
   3  51   3     1193.59     1756.05    377.15 o
   1  53   3     2680.54     2746.20    561.29 o
   0   0   4   209252.72   248375.50  11804.74 o
   4   0   4   162589.19   179543.58   9806.97 o
   8   0   4    88279.02    97181.84  10607.90 o
   2   2   4   304948.75   340900.25   7391.10 o
   4   2   4     1344.91     1403.58    218.63 o
   6   2   4    43617.68    47693.39   2730.96 o
   8   2   4     3272.27     3312.24    374.39 o
   0   4   4   150511.19   166916.09   5006.63 o
   2   4   4     8368.19    10425.23    358.77 o
   4   4   4   163971.23   175056.41   4818.84 o
   6   4   4     1868.98     2111.02    372.80 o
   8   4   4    34092.70    35621.00   2547.36 o
   2   6   4   216563.23   227406.86   4761.11 o
   4   6   4     9599.55    10104.79    406.53 o
   6   6   4    58814.62    66535.86   3456.73 o
   8   6   4     2365.47     2189.84    437.47 o
   0   8   4   268665.47   273447.13  10470.81 o
   2   8   4    10838.43    11451.98    347.23 o
   4   8   4    85487.02    86792.70   1853.79 o
   6   8   4     4179.15     4382.36    384.20 o
   8   8   4    24202.60    25643.31   1907.07 o
   2  10   4   152862.89   156381.69   3341.84 o
   4  10   4     9045.92     9140.30    532.43 o
   6  10   4    64242.81    68131.20   2751.08 o
   8  10   4      133.38      520.64    300.59 o
   0  12   4   227717.66   232230.50   6028.90 o
   2  12   4    13834.54    14372.07    385.72 o
   4  12   4   119011.91   123197.34   2924.60 o
   6  12   4     1818.50     2090.49    164.45 o
   8  12   4    12692.83    12773.93    944.07 o
   2  14   4   172454.20   172041.92   4721.22 o
   4  14   4      911.05      831.11    133.73 o
   6  14   4    80447.05    36314.85  21371.79 o
   8  14   4      366.10      341.17    295.38 o
   0  16   4   278863.75   273265.72   7473.28 o
   2  16   4     2795.84     2648.27    191.41 o
   4  16   4    76809.86    75332.09   2046.77 o
   6  16   4      513.18      375.92    140.08 o
   8  16   4    13129.30    13285.00   1353.84 o
   2  18   4    89650.23    86645.11   1950.08 o
   4  18   4      673.64      956.24    141.96 o
   6  18   4    47201.41    46224.63   1762.18 o
   8  18   4      272.87     -517.85    517.85 o
   0  20   4   238638.30   234678.50   9257.47 o
   2  20   4     6719.21     7035.34    295.20 o
   4  20   4    91818.95    90400.55   2411.73 o
   6  20   4     3816.05     3251.82    282.11 o
   8  20   4     7728.92     7288.42   1144.22 o
   2  22   4    78404.09    78000.26   2040.00 o
   4  22   4     5264.03     4649.57    279.37 o
   6  22   4    47541.28    49119.30   2568.53 o
   8  22   4      116.36       80.54    242.72 o
   0  24   4    88502.81    82464.59   3576.38 o
   2  24   4     5603.61     5243.26    387.76 o
   4  24   4    43420.87    41672.53   1475.47 o
   6  24   4     2240.56     1934.31    340.29 o
   8  24   4    15547.36    15549.38   1743.97 o
   2  26   4    71006.43    64283.01   3022.28 o
   4  26   4      372.78       97.82    153.81 o
   6  26   4    31972.30    32849.28   1939.25 o
   8  26   4      383.81      684.97    322.96 o
   0  28   4    61655.45    65964.32   5323.36 o
   2  28   4     1330.23     1460.43    200.44 o
   4  28   4    49810.66    42714.22   2046.82 o
   6  28   4        2.59        0.01    202.83 o
   8  28   4    12695.39    10669.72   1561.54 o
   2  30   4    53613.30    47942.13   3117.53 o
   4  30   4     1268.25     1316.19    505.25 o
   6  30   4    12570.77    11631.27    892.23 o
   8  30   4       15.16     -215.47    430.94 o
   0  32   4    25103.04    24078.74   2099.05 o
   2  32   4     1164.57      884.17    348.99 o
   4  32   4    27913.14    24358.25   1405.26 o
   6  32   4      284.73      246.11    284.15 o
   2  34   4    55551.04    56469.34   2993.61 o
   4  34   4       39.64      191.58    289.29 o
   6  34   4     9513.18     8842.66    726.24 o
   8  34   4       31.47        0.00    401.61 o
   0  36   4    22089.34    19095.83   1913.32 o
   2  36   4       50.99     -300.26    200.17 o
   4  36   4    29650.65    28822.68   1720.33 o
   6  36   4      298.51      230.43    325.86 o
   2  38   4    28997.09    32746.09   1918.42 o
   4  38   4      558.91      609.70    301.72 o
   6  38   4     6735.27     7066.75    637.15 o
   0  40   4    22816.82    24203.39   2597.90 o
   2  40   4     1025.33      752.50    605.92 o
   4  40   4    12929.75    13791.96   1086.10 o
   6  40   4      113.19     -336.80    416.78 o
   2  42   4    16321.87    18678.12   1343.81 o
   4  42   4      667.64      268.76    306.06 o
   6  42   4     7155.78     8090.70    687.04 o
   0  44   4    16375.20    16643.25   2279.27 o
   2  44   4      334.39      375.33    530.76 o
   4  44   4     7378.87     8496.52    927.66 o
   2  46   4     8360.45     9569.70    725.47 o
   4  46   4      509.97      296.41    275.37 o
   0  48   4    12942.41    19252.06   1860.33 o
   2  48   4       89.93      310.92    370.57 o
   4  48   4     4954.13     5612.01    592.31 o
   2  50   4     6345.62     5709.69    641.15 o
   0  52   4     5376.17     9010.22   1930.45 o
   2  52   4      170.90      655.46    409.12 o
   1   1   5    93023.29   105225.08   2731.42 o
   3   1   5   174102.27   190677.86   4720.83 o
   5   1   5    26526.63    28314.97   1631.67 o
   7   1   5    24376.33    28567.64   1798.22 o
   1   3   5    97028.49   110500.11   2358.26 o
   3   3   5   139169.08   161070.02   4291.62 o
   5   3   5    34131.87    38189.64   4078.03 o
   7   3   5     8748.75    10717.79    882.38 o
   1   5   5    56828.40    64165.94   1277.30 o
   3   5   5    57867.08    63311.68   2031.51 o
   5   5   5    60930.24    63146.83   3196.62 o
   7   5   5    26433.74    27835.66   2118.22 o
   1   7   5   124980.16   138405.28   3272.84 o
   3   7   5    90850.06    97719.24   2006.43 o
   5   7   5    23558.66    25666.55   1189.75 o
   7   7   5    18330.37    21059.15   1124.38 o
   1   9   5   103862.68   112043.81   2462.11 o
   3   9   5    43190.08    42450.22   1054.07 o
   5   9   5    48078.65    55030.11   2081.56 o
   7   9   5    28983.23    31150.60   2330.21 o
   1  11   5    70863.81    71905.45   1728.11 o
   3  11   5    55368.63    55698.41   1898.87 o
   5  11   5    32843.91    35887.68   1398.03 o
   7  11   5    15047.99    14052.95    872.63 o
   1  13   5   111877.10   113140.14   2289.63 o
   3  13   5    54144.38    54295.47   1363.59 o
   5  13   5    52902.70    25301.59  13852.82 o
   7  13   5    21278.47    23956.09   1845.37 o
   1  15   5   135686.41   132720.98   2929.31 o
   3  15   5    32711.76    32821.73   1479.74 o
   5  15   5    46698.80    47089.79   1498.75 o
   7  15   5    14921.84    14572.73   1113.10 o
   1  17   5    75677.73    72397.32   1738.76 o
   3  17   5    27778.36    27407.54    826.76 o
   5  17   5    34784.54    33250.29   1012.90 o
   7  17   5    17631.06    18500.47   1261.17 o
   1  19   5    81054.84    82993.08   2556.73 o
   3  19   5    23076.13    20481.59    795.86 o
   5  19   5    56554.07    55395.00   1730.32 o
   7  19   5    17253.28    18128.10   1308.68 o
   1  21   5    47682.18    45801.82   1321.12 o
   3  21   5    28618.46    27000.28    973.29 o
   5  21   5    51016.61    47181.42   1355.84 o
   7  21   5     7389.08     8885.57    644.19 o
   1  23   5    53079.87    49605.73   1771.91 o
   3  23   5    26641.62    24808.27    983.17 o
   5  23   5    23368.08    22754.96   1053.13 o
   7  23   5    13185.61    13218.99    953.28 o
   1  25   5    41403.72    42278.00   1958.47 o
   3  25   5    36178.51    35976.01   1374.11 o
   5  25   5     5966.31     5941.69    428.29 o
   7  25   5     5163.96     4985.17    509.31 o
   1  27   5    25083.21    22724.05   1096.75 o
   3  27   5    33203.13    33123.59   1495.77 o
   5  27   5    23541.89    23018.70   1060.94 o
   7  27   5     8008.11     7207.79    615.77 o
   1  29   5    24723.63    25179.76   1730.77 o
   3  29   5    35649.47    36738.74   4119.00 o
   5  29   5    12807.53    12792.67    782.47 o
   7  29   5     5898.10     5458.47    529.71 o
   1  31   5    11184.49    12310.71    811.06 o
   3  31   5    20436.83    19952.18   1192.76 o
   5  31   5     8786.49     7171.51    501.57 o
   7  31   5     6214.95     5289.63    634.61 o
   1  33   5    36547.63    38192.18   2102.26 o
   3  33   5    23230.25    23455.97   1538.52 o
   5  33   5     7694.58     7926.46    648.50 o
   7  33   5     4057.61     4421.67   1127.01 o
   1  35   5    12455.52    10302.34    859.19 o
   3  35   5    24498.91    25991.01   1483.40 o
   5  35   5     4864.52     4026.86    508.81 o
   7  35   5     3957.60     4521.64   1028.19 o
   1  37   5     8751.10     7360.42   1277.49 o
   3  37   5    12649.29    11485.10    841.44 o
   5  37   5     7968.29     8597.29   1226.07 o
   7  37   5     3941.28     4271.01    612.00 o
   1  39   5    13097.83    14509.86   1178.14 o
   3  39   5    11576.29    14159.59   1325.20 o
   5  39   5     3975.68     4238.39    474.32 o
   1  41   5     7619.42     7953.90    761.53 o
   3  41   5     4675.68     6366.39    990.38 o
   5  41   5     4117.67     4191.66    544.41 o
   1  43   5    11030.28    12813.13    919.75 o
   3  43   5     3456.45     2781.45    413.67 o
   5  43   5     4121.52     3012.19    556.77 o
   1  45   5     3505.79     4799.08    989.85 o
   3  45   5     1786.71     2119.60    501.05 o
   5  45   5     4169.05     4677.52    531.12 o
   1  47   5     5136.70     5816.21    707.72 o
   3  47   5     2728.72     2718.75    642.21 o
   1  49   5     4371.48     6111.63    657.75 o
   3  49   5     3232.00     3596.41    502.45 o
   1  51   5     3914.62     3942.81    780.46 o
   2   0   6   219348.27   245579.16   7855.76 o
   6   0   6    58328.25    60446.48   7028.13 o
   0   2   6   259547.69   305945.78   8891.02 o
   2   2   6      715.84     1216.86    257.24 o
   4   2   6    72700.17    80306.38   3571.56 o
   6   2   6      145.96      101.62    272.52 o
   8   2   6    22697.24    26166.61   1807.31 o
   2   4   6   176470.75   200905.25   4813.99 o
   4   4   6    12253.14    16663.41   1535.96 o
   6   4   6    49870.91    52096.16   2996.13 o
   8   4   6     1123.52     1365.75    363.37 o
   0   6   6   223298.05   248918.56   7421.41 o
   2   6   6    27607.50    30984.33    993.62 o
   4   6   6   108386.79   114813.77   3946.08 o
   6   6   6     1335.01     1514.79    214.27 o
   8   6   6    29102.51    31643.47   1868.29 o
   2   8   6   177923.59   184816.88   4693.60 o
   4   8   6    15786.67    15884.08    834.95 o
   6   8   6    39397.00    46114.52   2385.90 o
   8   8   6     1382.26     1355.64    363.08 o
   0  10   6   113980.05   116013.66   2986.58 o
   2  10   6     5138.37     5153.92    217.50 o
   4  10   6    85657.27    90473.80   3063.90 o
   6  10   6     1448.56     1591.19    322.85 o
   8  10   6    16188.31    17312.02   1314.32 o
   2  12   6    41389.00    40611.38   1105.41 o
   4  12   6     3024.99     3119.61    217.10 o
   6  12   6    53506.29    54941.91   2877.96 o
   8  12   6      268.35      950.77    395.43 o
   0  14   6   179762.63   190236.27   6590.42 o
   2  14   6     3948.77     3558.71    183.95 o
   4  14   6   100221.02    99412.88   3122.02 o
   6  14   6      268.79      482.57    229.48 o
   8  14   6    16215.47    17566.42   1470.20 o
   2  16   6   156988.34   151132.13   3952.46 o
   4  16   6     2426.85     2344.82    173.67 o
   6  16   6    45806.38    51507.83   2558.00 o
   8  16   6       45.14      580.01    328.10 o
   0  18   6   105898.70   105608.88   4206.89 o
   2  18   6    10178.85     9856.08    474.13 o
   4  18   6    77541.55    79049.87   2226.42 o
   6  18   6       21.83      161.49    208.71 o
   8  18   6    16825.95    19809.44   1974.39 o
   2  20   6   125879.25   125362.89   3586.39 o
   4  20   6     1080.37     1481.65    262.51 o
   6  20   6    38837.07    38141.39   1814.32 o
   8  20   6      567.15      112.10    475.59 o
   0  22   6    93322.53   100107.04   9111.60 o
   2  22   6     2288.88     2898.62    279.51 o
   4  22   6    50028.96    48929.05   2187.86 o
   6  22   6      417.01      378.41    229.90 o
   8  22   6    12564.98    14358.22   1989.31 o
   2  24   6    48540.20    47987.98   1689.38 o
   4  24   6     2406.59     2679.88    271.13 o
   6  24   6    18332.20    20981.19   1195.28 o
   0  26   6    53919.51    56253.38   4907.92 o
   2  26   6     9010.58     8573.79    519.76 o
   4  26   6    25072.10    24011.63   1101.86 o
   6  26   6      614.71      544.01    259.14 o
   2  28   6    60911.90    62451.86   2531.48 o
   4  28   6     3432.28     3959.35    310.07 o
   6  28   6    16304.09    17006.03   1539.88 o
   0  30   6    59740.16    61153.22   5250.21 o
   2  30   6     1808.14     2106.24    740.82 o
   4  30   6    23811.25    25862.16   1365.97 o
   6  30   6     1198.06     1010.51    342.79 o
   2  32   6    53366.53    51233.30   2583.80 o
   4  32   6     1118.93     1273.86    315.24 o
   6  32   6    10796.83    10254.99    750.85 o
   0  34   6    43659.34    48513.85   4863.67 o
   2  34   6        2.88      218.19    236.42 o
   4  34   6    22150.35    22509.59   1654.13 o
   6  34   6       11.26      -89.88    448.52 o
   2  36   6    20483.23    21737.60   2636.85 o
   4  36   6     1645.69     1587.20    517.04 o
   6  36   6    12348.37    13040.57   1500.05 o
   0  38   6    20244.29    19505.69   2233.70 o
   2  38   6     1668.43     1882.66   1091.19 o
   4  38   6    12976.15    13479.66   1129.28 o
   6  38   6      120.40      205.64    617.00 o
   2  40   6    13298.69    14956.05   1422.56 o
   4  40   6     1412.19      935.34    496.04 o
   6  40   6     6693.25     8107.72    766.35 o
   0  42   6    11957.33    13713.56   1527.13 o
   2  42   6      251.22      214.06    313.05 o
   4  42   6    11387.20    11409.61    883.00 o
   2  44   6     8544.89     9436.93   1255.84 o
   4  44   6      353.23      817.82    405.25 o
   0  46   6     8184.64     9642.03   1379.31 o
   2  46   6      258.99      295.09    255.58 o
   4  46   6     6698.67     7334.44   1095.67 o
   2  48   6     5451.39     7862.03    641.70 o
   0  50   6     7086.18     8757.79    874.84 o
   2  50   6      139.76      358.05    409.44 o
   1   1   7   101650.12   110653.84   2598.98 o
   3   1   7    54066.63    55416.24   1575.23 o
   5   1   7    26260.35    27289.79   1451.21 o
   7   1   7    17386.35    18487.19   1245.71 o
   1   3   7    59532.58    69624.12   1679.80 o
   3   3   7    44266.98    48572.43   1574.84 o
   5   3   7    43057.81    44006.33   2740.01 o
   7   3   7    17327.93    19212.85   1159.86 o
   1   5   7   102359.99   112618.83   2370.56 o
   3   5   7    50423.59    54904.27   1766.94 o
   5   5   7    25527.05    25288.51   1566.78 o
   7   5   7     9269.46    10244.08   1314.03 o
   1   7   7    49718.19    56468.73   1282.35 o
   3   7   7    45598.42    46841.03   2000.67 o
   5   7   7    41797.18    40272.11   2420.39 o
   7   7   7    17867.72    21553.50   1359.79 o
   1   9   7    87163.95    96608.52   2276.12 o
   3   9   7    49545.39    51305.99   2164.24 o
   5   9   7    24150.72    27446.62   1479.76 o
   7   9   7     7841.45     8212.61    725.69 o
   1  11   7    41469.94    41038.29    970.59 o
   3  11   7    41878.63    42651.52   1309.03 o
   5  11   7    26751.98    24864.05    875.31 o
   7  11   7    17185.62    20897.37   1442.13 o
   1  13   7    76647.94    82312.84   1980.97 o
   3  13   7    47038.38    44259.59   1434.71 o
   5  13   7    33484.60    34712.02   1383.12 o
   7  13   7    11225.17    11628.75   1289.87 o
   1  15   7    30727.37    30538.88    967.60 o
   3  15   7    43139.88    44398.35   1757.08 o
   5  15   7    29964.56    24047.41   7139.63 o
   7  15   7    17616.94    19569.00   1608.69 o
   1  17   7    32670.51    33335.47   1080.24 o
   3  17   7    34939.46    33742.27   1638.94 o
   5  17   7    18783.26    19806.21   1061.51 o
   7  17   7     9862.40    12069.40   1462.43 o
   1  19   7    45334.35    42968.32   1398.86 o
   3  19   7    33985.79    31961.73   1246.23 o
   5  19   7    15990.39    15985.73   1573.90 o
   7  19   7     6167.87     7244.28    682.52 o
   1  21   7    27799.90    26290.85   1467.06 o
   3  21   7    40828.24    38963.28   2737.20 o
   5  21   7    14036.02    13991.71    823.75 o
   7  21   7    13734.31    15947.66   1337.98 o
   1  23   7    37197.27    36723.51   1658.56 o
   3  23   7    26944.03    27061.11   1302.09 o
   5  23   7    12117.98    11426.76    864.26 o
   7  23   7     5837.19     5530.00   1088.60 o
   1  25   7    13312.06    11426.32   1958.13 o
   3  25   7    27388.52    27978.72   1316.20 o
   5  25   7    10417.54    10481.57    628.62 o
   7  25   7    12351.23    15259.43   1824.17 o
   1  27   7    43281.92    43365.43   2069.16 o
   3  27   7    33766.82    32733.03   1598.71 o
   5  27   7     8645.60     8375.65    861.31 o
   7  27   7     3816.74     4176.39    620.53 o
   1  29   7    22376.29    25221.37   1976.52 o
   3  29   7    11621.04    10914.74    973.86 o
   5  29   7    12553.50    11768.42    747.02 o
   7  29   7     4730.61     4722.03   1073.60 o
   1  31   7    18740.11    20949.43   1504.17 o
   3  31   7    10723.34    10382.14   1079.75 o
   5  31   7     6344.77     5992.97    482.28 o
   7  31   7     3648.00     4571.08    476.62 o
   1  33   7    13312.79    12889.01   1022.46 o
   3  33   7     9502.95    10198.73   1495.81 o
   5  33   7     9587.82    12111.66    850.30 o
   7  33   7     3445.05     3629.73    875.45 o
   1  35   7    12772.82    13286.55   1753.76 o
   3  35   7     8268.43     8656.50   1607.59 o
   5  35   7     7654.90     7892.44   1316.41 o
   1  37   7    15267.33    14078.26   1331.82 o
   3  37   7     5313.72     5455.75    916.93 o
   5  37   7     5143.48     6259.80    685.56 o
   1  39   7     6186.80     7163.45    732.99 o
   3  39   7     4101.80     4342.09    456.23 o
   5  39   7     6152.79     7607.13    813.04 o
   1  41   7     9393.14    10006.44    793.77 o
   3  41   7     6171.49     6308.12    706.71 o
   5  41   7     3144.64     4172.55    573.34 o
   1  43   7     2930.15     2929.30    437.74 o
   3  43   7     3947.17     4565.27    547.01 o
   1  45   7     4913.87     5318.11    891.13 o
   3  45   7     3130.93     3835.44    437.08 o
   1  47   7     3014.99     2930.30    599.45 o
   3  47   7     2231.28     2625.91    590.88 o
   1  49   7     2412.07     3581.74   1400.19 o
   0   0   8   244919.53   272196.06  10343.91 o
   4   0   8    45947.80    44779.43   2238.45 o
   8   0   8     8757.31    12036.62   1533.54 o
   2   2   8    82349.65    88085.64   2787.73 o
   4   2   8       18.00     1462.52    459.64 o
   6   2   8    57385.60    55887.55   4504.72 o
   8   2   8      396.17      306.34    364.12 o
   0   4   8   117851.54   126965.78   4052.30 o
   2   4   8     4260.80     4476.32    221.98 o
   4   4   8    45575.77    49099.70   2588.14 o
   6   4   8      715.95      808.80    541.64 o
   8   4   8     9635.78    10633.40   1050.24 o
   2   6   8    82649.65    87607.84   2526.57 o
   4   6   8     2373.10     2901.69    330.49 o
   6   6   8    48315.09    52693.99   3033.78 o
   8   6   8      299.74      327.26    763.65 o
   0   8   8   140516.16   153800.67   5380.72 o
   2   8   8    10141.64    10859.12    655.27 o
   4   8   8    67433.03    73790.40   2848.10 o
   6   8   8      443.54      670.05    379.05 o
   8   8   8    17808.21    17478.61   1409.30 o
   2  10   8   109523.60   119902.75   3346.47 o
   4  10   8    18449.49    19650.01    754.30 o
   6  10   8    24104.48    21869.41   2478.00 o
   8  10   8       95.49        0.00    360.54 o
   0  12   8    66168.20    70273.70   2597.94 o
   2  12   8     5859.42     5144.66    280.64 o
   4  12   8    95978.88   104810.83   4061.68 o
   6  12   8      517.30      925.23    560.77 o
   8  12   8    19338.78    21355.14   1593.74 o
   2  14   8    99082.30    95115.69   3549.11 o
   4  14   8     2474.62     2068.63    385.56 o
   6  14   8    14444.71    14238.06   1251.72 o
   8  14   8      181.82      -85.28    354.50 o
   0  16   8    54828.17    52054.86   1947.17 o
   2  16   8      133.80      225.20    164.03 o
   4  16   8    50573.11    53963.77   1955.02 o
   6  16   8      551.87      644.71    364.65 o
   8  16   8    14536.86    18120.98   1563.60 o
   2  18   8    40084.71    39690.13   3101.85 o
   4  18   8      943.43      390.55    260.87 o
   6  18   8    11521.03    11824.78   1225.34 o
   8  18   8       63.93      291.04    345.53 o
   0  20   8    33728.18    32154.88   2008.76 o
   2  20   8     6370.53     6837.39    692.16 o
   4  20   8    45787.67    45335.40   1750.35 o
   6  20   8      282.94      148.69    501.27 o
   8  20   8    12523.90    12412.13   1517.45 o
   2  22   8    63264.90    60187.46   3823.13 o
   4  22   8     3022.41     2900.43    300.21 o
   6  22   8    16557.32    17019.64   1230.66 o
   8  22   8      345.44      301.56    426.44 o
   0  24   8    53246.77    53654.22   2900.14 o
   2  24   8     3436.52     3061.84    322.65 o
   4  24   8    27660.23    28457.26   1575.91 o
   6  24   8      366.02        0.00    194.02 o
   8  24   8    10228.06     8570.24   1228.09 o
   2  26   8    71146.52    69003.52   2548.64 o
   4  26   8     2396.73     2207.50    337.44 o
   6  26   8    17426.10    18908.93   1262.51 o
   2  28   8     1500.97     1537.35    420.10 o
   4  28   8    22862.43    24941.29   1890.91 o
   6  28   8       32.30      343.56    316.08 o
   2  30   8    18458.52    16771.04    972.55 o
   4  30   8      959.93     1087.90    317.80 o
   6  30   8    18920.55    20916.70   1674.40 o
   2  32   8      347.64      613.40    221.91 o
   4  32   8     7299.43     7261.67    463.39 o
   6  32   8        3.69      -83.09    276.69 o
   2  34   8    12801.45    12660.01    961.35 o
   4  34   8     1512.22     1348.28    387.80 o
   6  34   8    11724.75    13333.55    896.78 o
   0  36   8    26380.38    30323.89   2860.36 o
   2  36   8      648.68      445.03    325.92 o
   4  36   8    11943.01    13526.21   1135.20 o
   6  36   8       47.19     -292.41    275.67 o
   2  38   8     9759.02     8813.56    629.21 o
   4  38   8       24.24     -524.60    363.85 o
   0  40   8    18716.33    22722.67   2398.26 o
   2  40   8      642.45      833.77    339.42 o
   4  40   8    11213.65    12978.67    959.85 o
   2  42   8     9091.66    11256.65    843.58 o
   4  42   8       36.17     -604.67    604.67 o
   0  44   8     7142.46     8095.74   1095.77 o
   2  44   8       29.04      169.58    205.76 o
   2  46   8     5529.57     6111.92   1308.61 o
   0  48   8     4723.05     7729.87    992.78 o
   1   1   9    51838.02    54281.53   1740.53 o
   3   1   9    20960.13    20039.96    980.34 o
   5   1   9    35340.36    39742.89   2250.60 o
   7   1   9     8443.56     6986.79    808.47 o
   1   3   9    20070.22    21374.69    828.54 o
   3   3   9    14591.24    15001.42    738.24 o
   5   3   9    40639.97    40241.80   2444.28 o
   7   3   9    12382.83     9181.52    878.01 o
   1   5   9    73424.85    80429.48   2444.44 o
   3   5   9    48458.34    54256.64   2236.07 o
   5   5   9    14892.04    15211.15   1173.26 o
   7   5   9     6937.31     6971.24    932.42 o
   1   7   9    40171.57    45363.36   1470.98 o
   3   7   9    33942.02    35179.27   1512.75 o
   5   7   9    23007.85    23994.06   2473.71 o
   7   7   9    16799.18    15046.60   1202.50 o
   1   9   9    60561.88    64032.98   1680.39 o
   3   9   9    37952.77    41640.93   1634.56 o
   5   9   9    13004.59    11634.24    855.54 o
   7   9   9     8720.63     9933.73   1093.00 o
   1  11   9    22491.25    24923.40   1261.33 o
   3  11   9    27669.20    29374.50   1282.25 o
   5  11   9    12846.52    13182.30    762.81 o
   7  11   9    11245.59    12863.97   1120.25 o
   1  13   9    38490.45    38900.98   1252.45 o
   3  13   9    37428.13    39855.36   1744.51 o
   5  13   9    11232.48    11346.93   1036.39 o
   7  13   9     5559.75     5781.31    703.15 o
   1  15   9    33889.88    35584.73   2516.17 o
   3  15   9    28202.27    27477.81   1288.89 o
   5  15   9    13827.43    13699.42    845.06 o
   7  15   9     6572.14     6583.67    786.94 o
   1  17   9    37169.34    39645.64   1644.92 o
   3  17   9    28710.75    31282.32   2000.95 o
   5  17   9     7863.91     7723.97    548.53 o
   7  17   9     6240.41     8795.62    933.17 o
   1  19   9    24973.48    24677.86   1620.89 o
   3  19   9    35293.27    34253.93   2461.17 o
   5  19   9     8557.84     8878.41    636.75 o
   7  19   9     6229.27     8741.78   1619.41 o
   1  21   9    16837.21    16394.08    796.30 o
   3  21   9    36070.11    40334.94   1799.61 o
   5  21   9    14435.00    14564.53   1428.65 o
   7  21   9     6519.01     7973.76   1060.77 o
   1  23   9    34246.58    36483.37   2450.47 o
   3  23   9    22819.00    20084.63   1013.93 o
   5  23   9     5916.64     6111.69    522.21 o
   7  23   9     4142.91     3520.14    653.63 o
   1  25   9     9846.94    12078.55    799.94 o
   3  25   9     7281.11     7172.96   1211.82 o
   5  25   9    10224.01    10323.23    834.24 o
   7  25   9     6808.11     7441.66   1524.75 o
   1  27   9    15668.92    17855.18   1271.65 o
   3  27   9    18800.38    19244.08   1531.49 o
   5  27   9     8130.77     9410.21    629.92 o
   7  27   9     4616.35     3884.31    847.84 o
   1  29   9     8832.18     9884.19    840.72 o
   3  29   9    13258.34    13282.15    862.07 o
   5  29   9     8441.29     7856.82    833.32 o
   1  31   9    18053.27    17394.01   1458.01 o
   3  31   9     7428.85     8277.53   1209.93 o
   5  31   9     7453.42     8335.27    692.52 o
   1  33   9    11580.72    14277.72   1345.36 o
   3  33   9     4898.50     4677.17    409.48 o
   5  33   9     7488.23     8011.84   1911.78 o
   1  35   9     8424.13    11097.78    872.16 o
   3  35   9     4299.00     4023.66    556.59 o
   5  35   9     6467.14     6991.93    654.68 o
   1  37   9     7068.76     9622.49   1546.25 o
   3  37   9     3802.11     4394.42    627.81 o
   5  37   9     4552.60     3723.41    554.78 o
   1  39   9     3438.72     4263.47    653.70 o
   3  39   9     1297.11     1124.17   1065.81 o
   1  41   9     9899.25    12087.75   1969.57 o
   3  41   9     4680.27     6011.36    789.52 o
   1  43   9     3066.40     3078.70    613.83 o
   3  43   9     3440.95     3991.94    615.40 o
   1  45   9     3291.81     2952.73    645.54 o
   2   0  10    58049.84    59583.70   2541.13 o
   6   0  10    27125.46    30284.65   3291.97 o
   0   2  10    75609.94    84340.55   3275.17 o
   2   2  10      204.64      658.69    258.78 o
   4   2  10    37964.65    40656.96   1945.12 o
   6   2  10       19.14      586.88    497.97 o
   8   2  10    12018.66    12310.89   1014.68 o
   2   4  10    52678.62    55381.80   2398.02 o
   4   4  10     4222.71     4549.14    439.30 o
   6   4  10    26834.87    27091.79   2143.09 o
   8   4  10       31.60      549.14    461.19 o
   0   6  10    65781.89    73491.59   5916.83 o
   2   6  10     1660.54     1616.28    202.75 o
   4   6  10    48940.04    54573.33   2688.43 o
   6   6  10      182.90      421.50    389.38 o
   8   6  10    12023.09     9906.33    875.21 o
   2   8  10    55926.35    62771.47   2121.34 o
   4   8  10     3621.92     4070.04    589.54 o
   6   8  10    23060.48    25772.94   2053.89 o
   8   8  10      134.64     -287.24    406.26 o
   0  10  10    62992.29    65494.13   3228.82 o
   2  10  10     2130.90     2139.12    458.95 o
   4  10  10    31404.83    35180.54   2159.22 o
   6  10  10      930.68      467.02    389.22 o
   8  10  10     7699.97     8766.98   1017.20 o
   2  12  10    60601.49    58232.43   3614.66 o
   4  12  10      953.68     1130.35    233.22 o
   6  12  10    14655.69    18624.86   1453.04 o
   8  12  10      164.83      378.97    338.50 o
   0  14  10    55978.33    55672.32   3365.74 o
   2  14  10      213.80       38.72    166.10 o
   4  14  10    35308.55    40234.00   2026.43 o
   6  14  10      811.16      460.00    925.75 o
   8  14  10     8673.88     9348.21    933.44 o
   2  16  10    46266.96    46063.31   2387.25 o
   4  16  10      689.50     1329.17    320.33 o
   6  16  10    13725.12    14999.82   1797.17 o
   0  18  10    46421.74    47843.59   4773.92 o
   2  18  10       39.37      234.04    220.78 o
   4  18  10    27645.62    29673.86   1553.32 o
   6  18  10       24.29        0.03    476.28 o
   2  20  10    45001.92    45636.85   3703.59 o
   4  20  10      489.40      556.78    218.52 o
   6  20  10    12886.09    13107.07   1094.14 o
   0  22  10    31266.50    34998.50   2082.44 o
   2  22  10     1858.21     2665.19    585.25 o
   4  22  10    21511.13    23100.33   1312.97 o
   6  22  10      902.31      541.86    459.72 o
   2  24  10    21811.38    21453.99   2026.89 o
   4  24  10     1539.19     1401.49    451.07 o
   6  24  10    13120.21    13479.36   1255.25 o
   0  26  10    30115.22    32734.88   1917.78 o
   2  26  10      451.74      588.32    204.66 o
   4  26  10    14305.92    15303.73    903.60 o
   6  26  10      405.27      277.54    407.36 o
   2  28  10    20646.14    23221.12   1210.58 o
   4  28  10      851.00     1262.77    328.50 o
   6  28  10    11299.37    13837.55   1141.47 o
   0  30  10    20319.22    21352.86   2039.64 o
   2  30  10      832.92      498.67    294.00 o
   4  30  10    13617.97    14375.36    933.98 o
   6  30  10        0.82     -587.92    554.23 o
   2  32  10    11589.45    12588.34    832.71 o
   4  32  10      800.48      670.35    309.23 o
   0  34  10    17792.95    19478.61   2380.09 o
   2  34  10      121.17      641.02    380.48 o
   4  34  10    10936.10    12992.57    868.67 o
   2  36  10    10573.16    10924.35   1118.10 o
   4  36  10      846.73      973.00    428.52 o
   0  38  10    10268.61    11917.80   1327.40 o
   2  38  10      183.22      255.72    354.19 o
   4  38  10     5404.40     6272.00   1766.34 o
   2  40  10     7405.27     8567.59   1225.25 o
   0  42  10     7105.08    10175.37   1223.50 o
   2  42  10      172.76     -393.85    593.29 o
   1   1  11    26052.76    29257.47   1317.10 o
   3   1  11    49528.20    53085.97   2580.80 o
   5   1  11     9702.15     9808.05    916.30 o
   7   1  11     9236.56    10279.37   1021.65 o
   1   3  11    21506.22    21646.50   1443.84 o
   3   3  11    23181.40    23277.99   1074.75 o
   5   3  11     8964.16     7502.53    915.26 o
   7   3  11     5994.69     6257.75    977.91 o
   1   5  11    14694.06    14709.26    809.33 o
   3   5  11    32443.76    34037.66   1411.75 o
   5   5  11    12362.13    14014.36   2780.71 o
   7   5  11    10115.76    10045.08   1043.89 o
   1   7  11    30078.83    33182.32   2214.25 o
   3   7  11    12987.99    12988.48    708.96 o
   5   7  11     5881.69     6929.43    799.52 o
   7   7  11     2009.32     2774.25    776.14 o
   1   9  11    14667.33    14820.47   1299.51 o
   3   9  11     9712.92     9498.95    481.46 o
   5   9  11    20473.16    22797.08   1919.62 o
   7   9  11     5473.67     5876.33    759.46 o
   1  11  11    31556.72    34171.60   1835.04 o
   3  11  11     8924.70    10281.92    574.91 o
   5  11  11     7405.05     8293.17   1231.29 o
   7  11  11     3138.31     3951.54    654.62 o
   1  13  11    21587.78    23990.85    920.98 o
   3  13  11    16207.71    16619.35    770.11 o
   5  13  11    13701.98    14444.98    822.30 o
   7  13  11     6700.05     6190.96    752.86 o
   1  15  11    23431.10    24399.19   1257.14 o
   3  15  11    17401.59    20059.35   1028.54 o
   5  15  11    14266.25    16080.37   1197.88 o
   7  15  11     5276.56     6921.57    744.03 o
   1  17  11    30812.14    35019.42   1377.83 o
   3  17  11     9573.62     9403.94    696.39 o
   5  17  11     7469.00     8109.55    607.95 o
   7  17  11     4337.79     5140.72    814.94 o
   1  19  11    20764.90    22431.77   1181.81 o
   3  19  11    14402.42    15202.50    816.45 o
   5  19  11    12162.42    13287.60   1027.37 o
   7  19  11     5453.37     5778.14    804.57 o
   1  21  11    16993.68    19051.31    864.88 o
   3  21  11     5760.44     6469.02    565.26 o
   5  21  11     7392.85     7737.74    588.35 o
   1  23  11     9999.66    11171.54    624.70 o
   3  23  11    12258.73    12746.61    917.60 o
   5  23  11     7971.54     8866.43   2304.98 o
   1  25  11    13747.28    17356.13   1382.22 o
   3  25  11     5085.52     4721.53    547.89 o
   5  25  11     3965.48     4313.90    838.00 o
   1  27  11     4009.66     4591.88    679.36 o
   3  27  11     6104.74     6706.79   1080.35 o
   5  27  11     7451.62     7570.39    912.85 o
   1  29  11     8285.29     8566.13    733.69 o
   3  29  11     9365.15    10718.87    784.75 o
   5  29  11     2560.13     2762.23    467.67 o
   1  31  11     4656.77     5344.18    539.50 o
   3  31  11     5942.51     6512.52    597.45 o
   5  31  11     2995.51     2362.32    372.50 o
   1  33  11     5881.55     4851.00    930.92 o
   3  33  11     9692.36     9660.99    660.80 o
   1  35  11     6779.05     7835.63   2111.51 o
   3  35  11     7098.69     7403.72    657.19 o
   1  37  11     3145.44     4168.64    652.70 o
   3  37  11     6656.42     7346.69   1624.11 o
   1  39  11     3750.72     4471.23   1486.63 o
   0   0  12    16699.36    15982.92   1746.26 o
   4   0  12    23706.64    21856.47   1704.74 o
   2   2  12    57849.02    61500.11   3153.61 o
   4   2  12      188.31      164.69    157.27 o
   6   2  12     7745.04     6668.07    671.45 o
   0   4  12    21519.59    25654.55   1392.42 o
   2   4  12       69.94       92.51    176.16 o
   4   4  12    18093.83    18265.58    836.27 o
   6   4  12       47.86     -100.79    427.68 o
   2   6  12    41026.99    44822.35   2009.00 o
   4   6  12      874.40     1046.33    220.69 o
   6   6  12    10944.04    11315.86   1005.09 o
   0   8  12    40571.49    44096.86   2804.41 o
   2   8  12      893.24      599.99    276.28 o
   4   8  12    25430.16    29269.98   1473.12 o
   6   8  12      783.79      603.48    284.49 o
   2  10  12    18785.08    20033.88    927.74 o
   4  10  12     3869.97     4231.48    667.25 o
   6  10  12    16056.21    18109.48   1484.57 o
   0  12  12    49148.56    54856.05   3409.20 o
   2  12  12      407.09      533.60    308.08 o
   4  12  12    27128.31    29998.85   1860.40 o
   6  12  12      344.31      485.72    480.63 o
   2  14  12    18013.91    20064.63   1075.50 o
   4  14  12     1444.01     1783.61    365.19 o
   6  14  12    15111.04    17481.90   1471.15 o
   0  16  12    41253.42    41943.22   2187.16 o
   2  16  12      235.60      311.07    337.13 o
   4  16  12    16649.76    17728.03   1069.16 o
   6  16  12       96.49      688.48    556.34 o
   2  18  12    12242.83    13322.80    664.89 o
   4  18  12      279.34      662.10    295.11 o
   6  18  12    11899.60    14218.86   1373.31 o
   0  20  12    26929.06    33637.38   2422.15 o
   2  20  12      219.82      975.24    386.66 o
   4  20  12    14148.72    15078.32    911.94 o
   6  20  12      200.17     -218.71    458.34 o
   2  22  12    15375.01    17107.46   1063.82 o
   4  22  12     1546.21     2087.51    621.51 o
   0  24  12    26748.51    29770.03   2409.51 o
   2  24  12      341.29     -407.28    271.52 o
   4  24  12    11360.29    10502.54    902.76 o
   2  26  12    16654.79    18189.07   1143.25 o
   4  26  12     1234.60     1499.81    346.18 o
   0  28  12    13280.94    15885.38   1347.65 o
   2  28  12      152.43      506.70    321.68 o
   4  28  12     9159.80    10499.09    922.06 o
   2  30  12    15115.17    17001.45   1215.26 o
   4  30  12      235.56      640.05    282.19 o
   0  32  12     4216.03     3025.09    864.55 o
   2  32  12       97.07      238.23    302.39 o
   2  34  12    12095.64    17415.23   1848.58 o
   0  36  12     3219.50     4433.73   1008.11 o
   2  36  12       27.15       97.29    484.93 o
   1   1  13    12523.88    13292.90    637.67 o
   3   1  13    17686.64    18796.78   1014.66 o
   5   1  13     3535.36     3759.31    611.13 o
   1   3  13    13951.79    15476.01    815.30 o
   3   3  13    16969.51    17459.25    927.95 o
   5   3  13     3334.05     3500.91    574.80 o
   1   5  13     9916.63     9852.01    635.18 o
   3   5  13    13444.18    13622.49    690.22 o
   5   5  13     7563.97     8046.12    997.70 o
   1   7  13    16686.82    18022.39    895.34 o
   3   7  13    15199.12    16120.59   1073.44 o
   5   7  13     5469.49     6900.74    634.56 o
   1   9  13     9405.54    10060.10    539.55 o
   3   9  13     7067.62     7851.57    581.46 o
   5   9  13     6822.80     5268.56    486.69 o
   1  11  13    16916.38    16852.53    896.12 o
   3  11  13     7049.65     7082.54    497.78 o
   5  11  13     7280.83     7774.75    855.76 o
   1  13  13    10307.79    11059.72    702.54 o
   3  13  13     5356.96     5681.00    447.69 o
   5  13  13     7529.87     5758.67   1059.65 o
   1  15  13    11170.84    12690.02    753.45 o
   3  15  13     3864.39     4161.89    640.87 o
   5  15  13     8911.62     8232.00   1165.51 o
   1  17  13    10746.41    11342.79    661.84 o
   3  17  13     3505.59     3807.15    490.15 o
   5  17  13     8362.70     8175.53    835.97 o
   1  19  13    10143.85    10260.13    528.15 o
   3  19  13     4085.08     4454.10    457.19 o
   5  19  13     6542.59     7706.32    825.31 o
   1  21  13     8981.22    10564.27    825.10 o
   3  21  13     6853.06     8778.22    839.22 o
   5  21  13     7041.64     9124.20    941.71 o
   1  23  13     6374.62     6754.33    527.96 o
   3  23  13     3923.89     4837.01    975.44 o
   1  25  13     9080.93     9831.86    658.66 o
   3  25  13     5188.76     6335.34    767.82 o
   1  27  13     4321.28     4213.22    499.31 o
   3  27  13     5610.40     5566.37    612.84 o
   1  29  13     5006.00     5541.63    517.41 o
   3  29  13     6366.50     6528.13    595.56 o
   1  31  13     2558.60     3340.82    597.15 o
   1  33  13     2861.43     3833.47    919.96 o
   2   0  14    10626.21    11485.75    891.60 o
   0   2  14    20690.26    24114.57   1684.19 o
   2   2  14     1013.00     1460.84    274.55 o
   4   2  14    11295.07    11516.15    819.87 o
   2   4  14    17005.00    17514.79    919.35 o
   4   4  14     1934.10     1428.58    265.51 o
   0   6  14    24652.49    25657.97   2179.71 o
   2   6  14     2873.84     2675.14    271.37 o
   4   6  14    15934.53    16345.45   1345.26 o
   2   8  14    26546.42    31408.93   1525.58 o
   4   8  14      755.13     1071.93    231.81 o
   0  10  14    17807.91    16869.18   1300.68 o
   2  10  14      600.45      628.25    425.22 o
   4  10  14    11813.46    10882.84   1696.22 o
   2  12  14    14316.37    16401.69    795.89 o
   4  12  14      201.57      203.32    271.58 o
   0  14  14    11051.00    11745.40    978.22 o
   2  14  14      162.44      381.18    246.57 o
   4  14  14     9646.22    10584.42    697.54 o
   2  16  14     9829.50    11114.13    911.71 o
   4  16  14      257.44      555.96    264.95 o
   0  18  14    15763.72    19942.03   1452.91 o
   2  18  14      220.11      397.86    313.12 o
   4  18  14     7724.24     8561.66    825.80 o
   2  20  14    10816.94    12436.92    806.90 o
   0  22  14    10367.82    10023.34   1036.07 o
   2  22  14      855.05     1030.96    357.15 o
   2  24  14     8908.21    10149.58    734.45 o
   0  26  14     9887.13    13555.50   1823.50 o
   2  26  14      415.58      615.78    364.56 o
   1   1  15     9900.05     9834.59    651.88 o
   3   1  15     5248.12     4777.76    428.02 o
   1   3  15     5854.26     6404.48    478.29 o
   3   3  15     3249.70     3272.31    416.98 o
   1   5  15    10636.52    11274.73    731.68 o
   3   5  15     4369.16     4950.40    425.64 o
   1   7  15     2316.13     2854.93    364.37 o
   3   7  15     3358.57     2360.00    298.93 o
   1   9  15     9187.46     9845.40    623.67 o
   3   9  15     5985.65     6529.35    505.06 o
   1  11  15     3923.14     4125.40    472.06 o
   3  11  15     5064.53     5222.74    455.18 o
   1  13  15     7552.60     8239.54    596.92 o
   3  13  15     6811.68     7193.87    714.61 o
   1  15  15     6730.40     5678.34    413.25 o
   3  15  15     7355.99     7228.84    556.53 o
   1  17  15     3234.69     2986.28    322.78 o
   1  19  15     5190.16     5821.37    453.96 o
   1  21  15     2686.48     3077.34    393.31 o
   0   0  16    16938.72    17408.48   1786.01 o
   2   2  16     5419.97     5935.11    451.41 o
   0   4  16    14668.40    17699.22   3168.53 o
   2   4  16       50.35      111.22    234.50 o
   0   8  16     8700.59     8007.28    832.93 o
 
